# Supplementary material for: Differential Transcriptomic Regulation in Sweet Orange Fruit (Citrus sinensis L. Osbeck) Following Dehydration and Rehydration Conditions Leading to Peel Damage
Source: Front Plant Sci. 2021 Aug 31;12:732821. doi: 10.3389/fpls.2021.732821 (PMC8438417; doi:10.3389/fpls.2021.732821)
Supplement: Supplementary Table 1 — List of differentially expressed genes (DEG, FDR < 0.01, cutoff Log2FC ≥ ±1) when compared the different RH storage conditions vs. the freshly harvested (FH) fruit. [file Table_1.XLSX]

## Sheet: 4d 30% vs FH
SystematicName	TAIR10names	TAIR10defline	log2FC	adj.P.Val
orange1.1g029976m	AT3G22840.1	Chlorophyll A-B binding family protein	7.85392	6.08583e-18
orange1.1g042451m	AT2G15020.1		6.32349	7.29863e-26
orange1.1g030990m	AT3G52740.1		6.18426	7.29863e-26
orange1.1g025661m	AT1G44575.1	Chlorophyll A-B binding family protein	6.09432	1.12828e-20
orange1.1g023481m	AT1G44575.1	Chlorophyll A-B binding family protein	5.96288	6.88067e-23
orange1.1g012079m	AT5G58960.2	Plant protein of unknown function (DUF641)	5.83713	1.97933e-24
orange1.1g009038m	AT5G58960.1	Plant protein of unknown function (DUF641)	5.80016	5.60387e-24
orange1.1g023799m	AT1G44575.1	Chlorophyll A-B binding family protein	5.49079	1.16247e-22
orange1.1g006722m	AT1G02205.2	Fatty acid hydroxylase superfamily	5.24624	1.12571e-20
orange1.1g045593m	AT3G22840.1	Chlorophyll A-B binding family protein	4.99466	3.83958e-18
orange1.1g029497m	AT3G22840.1	Chlorophyll A-B binding family protein	4.43482	1.35979e-17
orange1.1g042384m	AT3G52740.1		4.08985	1.51858e-22
orange1.1g016330m	AT5G13930.1	Chalcone and stilbene synthase family protein	4.08538	2.67515e-20
orange1.1g020970m	AT2G40890.1	cytochrome P450, family 98, subfamily A, polypeptide 3	4.07977	6.97838e-25
orange1.1g033544m	AT2G38540.1	lipid transfer protein 1	4.00854	1.0727e-14
orange1.1g044814m	AT5G24850.1	cryptochrome 3	3.91615	9.08374e-22
orange1.1g012893m	AT5G17050.1	UDP-glucosyl transferase 78D2	3.79926	2.51869e-18
orange1.1g046004m	AT3G10120.1		3.77257	5.43912e-22
orange1.1g022360m	AT5G02230.2	Haloacid dehalogenase-like hydrolase (HAD) superfamily protein	3.74377	1.17105e-23
orange1.1g024316m	AT2G23620.1	methyl esterase 1	3.73917	1.39156e-11
orange1.1g024469m	AT2G23620.1	methyl esterase 1	3.72282	5.63338e-13
orange1.1g020219m	AT5G02230.2	Haloacid dehalogenase-like hydrolase (HAD) superfamily protein	3.71876	4.97869e-25
orange1.1g024065m	AT2G23620.1	methyl esterase 1	3.68968	1.45547e-13
orange1.1g039787m	AT2G45550.1	cytochrome P450, family 76, subfamily C, polypeptide 4	3.67234	2.01434e-25
orange1.1g034686m	AT2G23620.1	methyl esterase 1	3.67223	5.01895e-13
orange1.1g034976m	AT3G03341.1		3.65681	4.76701e-22
orange1.1g018188m	AT5G54770.1	thiazole biosynthetic enzyme, chloroplast (ARA6) (THI1) (THI4)	3.65625	3.64934e-24
orange1.1g024552m	AT4G38260.1	Protein of unknown function (DUF833)	3.63099	1.70933e-20
orange1.1g027922m	AT3G22142.1	Bifunctional inhibitor/lipid-transfer protein/seed storage 2S albumin superfamily protein	3.60108	3.08308e-22
orange1.1g036972m	AT5G17540.1	HXXXD-type acyl-transferase family protein	3.48905	7.03104e-18
orange1.1g004955m	AT2G37040.1	PHE ammonia lyase 1	3.45573	9.71304e-25
orange1.1g035123m			3.40087	1.04863e-25
orange1.1g022715m	AT3G16150.1	N-terminal nucleophile aminohydrolases (Ntn hydrolases) superfamily protein	3.37196	8.6366e-21
orange1.1g028365m	AT1G72610.1	germin-like protein 1	3.34634	1.14564e-24
orange1.1g036483m	AT1G69730.1	Wall-associated kinase family protein	3.33148	1.97933e-24
orange1.1g019830m	AT1G02205.3	Fatty acid hydroxylase superfamily	3.32995	4.44324e-22
orange1.1g020250m	AT3G16150.1	N-terminal nucleophile aminohydrolases (Ntn hydrolases) superfamily protein	3.30673	2.36065e-22
orange1.1g039274m	AT5G43580.1	Serine protease inhibitor, potato inhibitor I-type family protein	3.3039	5.25611e-18
orange1.1g018109m	AT5G19220.1	ADP glucose pyrophosphorylase large subunit 1	3.26301	8.34784e-19
orange1.1g041081m	AT5G49330.1	myb domain protein 111	3.25847	7.37385e-23
orange1.1g013483m	AT5G19220.1	ADP glucose pyrophosphorylase large subunit 1	3.25575	6.62682e-19
orange1.1g032230m	AT1G60950.1	2Fe-2S ferredoxin-like superfamily protein	3.25061	3.62653e-23
orange1.1g040420m	AT5G51010.1	Rubredoxin-like superfamily protein	3.22989	7.61288e-22
orange1.1g043673m	AT4G26740.1	seed gene 1	3.17495	2.6445e-22
orange1.1g032802m			3.16608	1.1664e-22
orange1.1g032600m			3.16318	2.13304e-12
orange1.1g038161m	AT2G38905.1	Low temperature and salt responsive protein family	3.1432	2.28783e-20
orange1.1g014564m	AT5G19220.1	ADP glucose pyrophosphorylase large subunit 1	3.09654	4.60164e-17
orange1.1g022515m	AT4G35160.1	O-methyltransferase family protein	3.08037	2.3762e-23
orange1.1g041250m	AT4G35150.1	O-methyltransferase family protein	3.04953	1.98365e-22
orange1.1g016531m	AT1G02205.2	Fatty acid hydroxylase superfamily	3.04459	7.75949e-18
orange1.1g035250m			3.02124	3.22269e-20
orange1.1g008925m	AT5G21222.1	protein kinase family protein	3.01472	3.15502e-22
orange1.1g024653m	AT1G73830.1	BR enhanced expression 3	3.00106	2.47633e-20
orange1.1g046895m	AT1G68170.1	nodulin MtN21 /EamA-like transporter family protein	2.99777	1.51833e-19
orange1.1g013526m	AT3G24503.1	aldehyde dehydrogenase 2C4	2.98291	5.65795e-22
orange1.1g020303m	AT1G14600.1	Homeodomain-like superfamily protein	2.97808	2.5017e-22
orange1.1g032956m	AT2G18660.1	plant natriuretic peptide A	2.9643	1.01451e-20
orange1.1g037721m	AT5G54010.1	UDP-Glycosyltransferase superfamily protein	2.94428	4.3655e-18
orange1.1g038309m	AT1G22710.1	sucrose-proton symporter 2	2.90081	6.66876e-20
orange1.1g015031m	AT3G24503.1	aldehyde dehydrogenase 2C4	2.89498	7.10583e-23
orange1.1g041185m	AT4G27030.1	fatty acid desaturase A	2.89338	1.05133e-20
orange1.1g020881m	AT2G17270.1	phosphate transporter 3;3	2.8881	1.04359e-19
orange1.1g010735m	AT3G24503.1	aldehyde dehydrogenase 2C4	2.88667	1.15264e-20
orange1.1g019551m	AT4G09750.1	NAD(P)-binding Rossmann-fold superfamily protein	2.88196	4.50006e-23
orange1.1g010922m	AT4G39210.1	Glucose-1-phosphate adenylyltransferase family protein	2.86229	4.1035e-21
orange1.1g025566m	AT4G09750.1	NAD(P)-binding Rossmann-fold superfamily protein	2.85606	3.96365e-23
orange1.1g009720m	AT4G39210.1	Glucose-1-phosphate adenylyltransferase family protein	2.85325	4.39856e-23
orange1.1g025602m	AT1G22640.1	myb domain protein 3	2.8512	3.32529e-21
orange1.1g010554m	AT4G39210.1	Glucose-1-phosphate adenylyltransferase family protein	2.84285	1.85108e-21
orange1.1g010874m	AT4G39210.1	Glucose-1-phosphate adenylyltransferase family protein	2.8123	1.86851e-22
orange1.1g023956m	AT5G01600.1	ferretin 1	2.80297	1.78241e-19
orange1.1g016039m	AT2G37040.1	PHE ammonia lyase 1	2.79968	9.75202e-22
orange1.1g005031m	AT2G37040.1	PHE ammonia lyase 1	2.78122	4.61319e-21
orange1.1g020877m	AT5G07990.1	Cytochrome P450 superfamily protein	2.77101	1.00581e-19
orange1.1g018025m	AT4G21200.1	gibberellin 2-oxidase 8	2.762	5.50953e-23
orange1.1g019715m	AT4G21200.1	gibberellin 2-oxidase 8	2.74888	7.35267e-22
orange1.1g042286m	AT5G07990.1	Cytochrome P450 superfamily protein	2.7407	6.36237e-20
orange1.1g032810m	AT5G55570.1		2.73305	1.25099e-15
orange1.1g027420m	AT5G50100.1	Putative thiol-disulphide oxidoreductase DCC	2.73181	9.45212e-22
orange1.1g037382m	AT2G37040.1	PHE ammonia lyase 1	2.73098	1.11306e-22
orange1.1g015130m	AT3G24503.1	aldehyde dehydrogenase 2C4	2.72521	1.77435e-21
orange1.1g028947m	AT1G53670.1	methionine sulfoxide reductase B 1	2.72289	8.20403e-23
orange1.1g028987m	AT2G37970.1	SOUL heme-binding family protein	2.70676	3.05102e-20
orange1.1g033523m	AT1G78410.1	VQ motif-containing protein	2.69798	2.37728e-22
orange1.1g009817m	AT4G39210.1	Glucose-1-phosphate adenylyltransferase family protein	2.69737	7.099e-20
orange1.1g024844m	AT5G01600.1	ferretin 1	2.69731	6.64724e-23
orange1.1g015476m	AT3G24503.1	aldehyde dehydrogenase 2C4	2.68589	3.68201e-24
orange1.1g015020m	AT3G24503.1	aldehyde dehydrogenase 2C4	2.68084	6.21942e-22
orange1.1g034269m	AT1G75750.1	GAST1 protein homolog 1	2.67387	1.90603e-22
orange1.1g025686m	AT1G21460.1	Nodulin MtN3 family protein	2.6727	7.72767e-21
orange1.1g015137m	AT3G24503.1	aldehyde dehydrogenase 2C4	2.65897	7.29595e-22
orange1.1g045819m			2.61738	2.8949e-19
orange1.1g028161m	AT5G01600.1	ferretin 1	2.6061	8.26586e-21
orange1.1g028408m	AT1G53670.1	methionine sulfoxide reductase B 1	2.5984	7.86952e-22
orange1.1g047491m	AT2G28500.1	LOB domain-containing protein 11	2.58123	5.8953e-19
orange1.1g032169m	AT1G21550.1	Calcium-binding EF-hand family protein	2.58059	1.22114e-19
orange1.1g005815m	AT5G15250.1	FTSH protease 6	2.57036	8.86932e-20
orange1.1g016984m	AT3G24503.1	aldehyde dehydrogenase 2C4	2.56368	7.24777e-22
orange1.1g022821m	AT4G03210.1	xyloglucan endotransglucosylase/hydrolase 9	2.55517	4.37848e-17
orange1.1g046917m	AT1G08990.1	plant glycogenin-like starch initiation protein 5	2.53951	2.33051e-17
orange1.1g032367m	AT5G04830.1	Nuclear transport factor 2 (NTF2) family protein	2.50991	3.04095e-21
orange1.1g032770m	AT5G28060.1	Ribosomal protein S24e family protein	2.50695	1.07157e-20
orange1.1g026011m	AT2G25080.1	glutathione peroxidase 1	2.50502	8.18768e-20
orange1.1g001705m	AT4G10120.2	Sucrose-phosphate synthase family protein	2.49846	7.49287e-10
orange1.1g026066m	AT2G25080.1	glutathione peroxidase 1	2.49706	1.74528e-19
orange1.1g021755m	AT4G15920.1	Nodulin MtN3 family protein	2.49662	1.85794e-22
orange1.1g026028m	AT4G31870.1	glutathione peroxidase 7	2.49338	2.51487e-19
orange1.1g018922m	AT3G24503.1	aldehyde dehydrogenase 2C4	2.48779	8.14626e-21
orange1.1g028636m	AT1G73830.1	BR enhanced expression 3	2.48463	3.76901e-16
orange1.1g013028m	AT2G02800.2	protein kinase 2B	2.48453	1.52744e-16
orange1.1g030165m	AT4G03520.1	Thioredoxin superfamily protein	2.4787	3.9049e-19
orange1.1g045411m	AT1G79180.1	myb domain protein 63	2.4782	1.60883e-18
orange1.1g030062m	AT4G28660.1	photosystem II reaction center PSB28 protein	2.47259	4.90596e-22
orange1.1g032167m	AT1G22990.1	Heavy metal transport/detoxification superfamily protein	2.46682	6.08251e-21
orange1.1g031016m	AT3G50560.1	NAD(P)-binding Rossmann-fold superfamily protein	2.46669	9.1366e-18
orange1.1g031511m			2.45255	2.60717e-17
orange1.1g018622m	AT2G21590.1	Glucose-1-phosphate adenylyltransferase family protein	2.4466	6.92676e-09
orange1.1g024678m	AT5G16010.1	3-oxo-5-alpha-steroid 4-dehydrogenase family protein	2.4464	9.7165e-22
orange1.1g029221m	AT5G16010.1	3-oxo-5-alpha-steroid 4-dehydrogenase family protein	2.44284	1.97667e-22
orange1.1g036030m	AT3G48520.1	cytochrome P450, family 94, subfamily B, polypeptide 3	2.43751	1.20185e-20
orange1.1g028608m	AT5G50100.1	Putative thiol-disulphide oxidoreductase DCC	2.43592	4.43997e-21
orange1.1g020226m	AT3G24503.1	aldehyde dehydrogenase 2C4	2.43501	3.20146e-22
orange1.1g032233m	AT5G26780.2	serine hydroxymethyltransferase 2	2.42548	1.43598e-18
orange1.1g030950m	AT1G76100.1	plastocyanin 1	2.42473	6.06154e-20
orange1.1g031267m			2.41969	3.48014e-19
orange1.1g043797m	AT2G44310.1	Calcium-binding EF-hand family protein	2.41958	8.27148e-21
orange1.1g027157m	AT2G02960.4	RING/FYVE/PHD zinc finger superfamily protein	2.41922	3.52021e-15
orange1.1g022824m	AT2G42860.1		2.41539	1.6746e-18
orange1.1g024150m	AT2G38110.1	glycerol-3-phosphate acyltransferase 6	2.41301	5.87586e-21
orange1.1g036387m	AT5G23120.1	photosystem II stability/assembly factor, chloroplast (HCF136)	2.4105	9.87051e-23
orange1.1g011050m	AT1G18660.1	zinc finger (C3HC4-type RING finger) family protein	2.39829	7.96533e-24
orange1.1g012162m	AT1G18660.1	zinc finger (C3HC4-type RING finger) family protein	2.39782	8.04291e-22
orange1.1g018817m	AT2G36690.1	2-oxoglutarate (2OG) and Fe(II)-dependent oxygenase superfamily protein	2.39716	1.64017e-19
orange1.1g010399m	AT1G31950.1	Terpenoid cyclases/Protein prenyltransferases superfamily protein	2.39643	1.65178e-22
orange1.1g035259m	AT3G48660.1	Protein of unknown function (DUF 3339)	2.39181	1.31099e-20
orange1.1g045443m	AT3G23730.1	xyloglucan endotransglucosylase/hydrolase 16	2.39091	1.02944e-15
orange1.1g020174m	AT1G59960.1	NAD(P)-linked oxidoreductase superfamily protein	2.38794	8.5518e-20
orange1.1g008387m	AT5G23960.1	terpene synthase 21	2.38192	9.76459e-22
orange1.1g017578m	AT3G20820.1	Leucine-rich repeat (LRR) family protein	2.38175	3.73163e-16
orange1.1g008206m	AT5G23960.1	terpene synthase 21	2.38094	2.78741e-22
orange1.1g019545m	AT3G25805.1		2.3774	2.47173e-19
orange1.1g029160m	AT5G54660.1	HSP20-like chaperones superfamily protein	2.37426	6.01967e-18
orange1.1g023615m	AT2G38110.1	glycerol-3-phosphate acyltransferase 6	2.37233	6.26346e-23
orange1.1g018906m	AT2G38110.1	glycerol-3-phosphate acyltransferase 6	2.36739	4.19364e-22
orange1.1g034561m	AT5G41761.1		2.36383	2.11645e-22
orange1.1g016216m	AT3G48000.1	aldehyde dehydrogenase 2B4	2.36348	6.92669e-19
orange1.1g036338m	AT5G64660.1	CYS, MET, PRO, and GLY protein 2	2.35331	1.18011e-20
orange1.1g012806m	AT3G48000.1	aldehyde dehydrogenase 2B4	2.35128	2.86413e-19
orange1.1g009479m	AT5G23960.1	terpene synthase 21	2.33982	1.64132e-21
orange1.1g028962m	AT4G28660.1	photosystem II reaction center PSB28 protein	2.33817	3.50373e-20
orange1.1g004537m	AT5G06530.1	ABC-2 type transporter family protein	2.33811	1.95122e-19
orange1.1g044331m	AT1G22110.1	structural constituent of ribosome	2.32793	6.58746e-17
orange1.1g015231m	AT5G23960.1	terpene synthase 21	2.32076	1.36012e-22
orange1.1g041226m	AT5G17220.1	glutathione S-transferase phi 12	2.31713	2.20887e-16
orange1.1g015042m	AT3G24503.1	aldehyde dehydrogenase 2C4	2.31099	4.85148e-21
orange1.1g012488m	AT1G74470.1	Pyridine nucleotide-disulphide oxidoreductase family protein	2.31095	3.35259e-23
orange1.1g008427m	AT5G23960.2	terpene synthase 21	2.30983	9.34496e-20
orange1.1g043077m	AT1G03430.1	histidine-containing phosphotransfer factor 5	2.30736	2.09611e-18
orange1.1g030316m	AT5G04830.1	Nuclear transport factor 2 (NTF2) family protein	2.30173	3.14552e-21
orange1.1g032537m	AT4G37930.1	serine transhydroxymethyltransferase 1	2.3013	2.13508e-19
orange1.1g046307m	AT5G38970.1	brassinosteroid-6-oxidase 1	2.30073	9.43409e-21
orange1.1g024595m	AT1G25230.1	Calcineurin-like metallo-phosphoesterase superfamily protein	2.29805	2.48785e-18
orange1.1g017346m	AT1G29050.1	TRICHOME BIREFRINGENCE-LIKE 38	2.28912	1.57968e-17
orange1.1g021867m	AT4G35160.1	O-methyltransferase family protein	2.28712	8.95817e-20
orange1.1g029814m	AT5G02600.2	Heavy metal transport/detoxification superfamily protein	2.27887	3.37966e-12
orange1.1g004396m	AT1G54570.1	Esterase/lipase/thioesterase family protein	2.26019	2.01645e-22
orange1.1g043161m	AT4G25640.2	detoxifying efflux carrier 35	2.25992	3.15886e-15
orange1.1g016167m	AT3G48000.1	aldehyde dehydrogenase 2B4	2.25966	1.57581e-19
orange1.1g007952m	AT5G06530.1	ABC-2 type transporter family protein	2.25297	6.05791e-22
orange1.1g010783m	AT1G12370.2	photolyase 1	2.25117	8.04291e-22
orange1.1g031172m	AT2G41475.1	Embryo-specific protein 3, (ATS3)	2.24888	1.18225e-19
orange1.1g031056m	AT2G41475.1	Embryo-specific protein 3, (ATS3)	2.24517	2.32036e-20
orange1.1g011155m	AT1G12370.2	photolyase 1	2.24403	6.13202e-21
orange1.1g018833m	AT4G25000.1	alpha-amylase-like	2.24265	2.73321e-22
orange1.1g031582m	AT1G24620.1	EF hand calcium-binding protein family	2.23975	4.43997e-21
orange1.1g007897m	AT5G15410.2	Cyclic nucleotide-regulated ion channel family protein	2.23369	5.57679e-16
orange1.1g019857m	AT5G08640.1	flavonol synthase 1	2.21659	3.02131e-16
orange1.1g038893m	AT5G17170.1	rubredoxin family protein	2.20563	8.11197e-19
orange1.1g029999m	AT5G01300.1	PEBP (phosphatidylethanolamine-binding protein) family protein	2.1992	3.29186e-18
orange1.1g045955m	AT1G52690.2	Late embryogenesis abundant protein (LEA) family protein	2.19773	2.12191e-16
orange1.1g007558m	AT2G14960.1	Auxin-responsive GH3 family protein	2.19731	1.17943e-21
orange1.1g026037m	AT1G20030.2	Pathogenesis-related thaumatin superfamily protein	2.19023	6.00367e-22
orange1.1g030854m			2.18918	1.86023e-13
orange1.1g019284m	AT2G42750.1	DNAJ heat shock N-terminal domain-containing protein	2.18712	1.26004e-22
orange1.1g014447m	AT4G25000.1	alpha-amylase-like	2.18672	2.95193e-20
orange1.1g031552m	AT1G21460.1	Nodulin MtN3 family protein	2.18442	4.12647e-19
orange1.1g033908m	AT4G15880.1	Cysteine proteinases superfamily protein	2.18053	7.02264e-16
orange1.1g011861m	AT1G18660.4	zinc finger (C3HC4-type RING finger) family protein	2.18021	3.0103e-20
orange1.1g026418m	AT1G80820.1	cinnamoyl coa reductase	2.17917	6.52343e-19
orange1.1g024751m	AT1G59960.1	NAD(P)-linked oxidoreductase superfamily protein	2.17796	1.69373e-19
orange1.1g027622m	AT5G39120.1	RmlC-like cupins superfamily protein	2.16306	6.85718e-17
orange1.1g009698m	AT1G12240.1	Glycosyl hydrolases family 32 protein	2.16103	1.10469e-17
orange1.1g031931m	AT4G08570.1	Heavy metal transport/detoxification superfamily protein	2.15689	2.854e-15
orange1.1g035457m	AT1G14870.1	PLANT CADMIUM RESISTANCE 2	2.15382	1.91256e-19
orange1.1g039926m	AT1G50590.1	RmlC-like cupins superfamily protein	2.15339	9.2546e-23
orange1.1g012892m	AT5G10770.1	Eukaryotic aspartyl protease family protein	2.1477	6.00367e-22
orange1.1g026814m	AT5G38660.1	acclimation of photosynthesis to environment	2.14507	3.09809e-20
orange1.1g021569m	AT1G06690.1	NAD(P)-linked oxidoreductase superfamily protein	2.14193	5.71531e-22
orange1.1g017861m	AT1G06690.1	NAD(P)-linked oxidoreductase superfamily protein	2.13991	5.08155e-22
orange1.1g033665m	AT1G57770.1	FAD/NAD(P)-binding oxidoreductase family protein	2.13948	2.18938e-20
orange1.1g001056m	AT5G13630.1	magnesium-chelatase subunit chlH, chloroplast, putative / Mg-protoporphyrin IX chelatase, putative (CHLH)	2.13445	1.22128e-16
orange1.1g020098m	AT1G06690.1	NAD(P)-linked oxidoreductase superfamily protein	2.13373	8.28465e-20
orange1.1g030911m	AT1G31200.1	phloem protein 2-A9	2.1324	3.76765e-16
orange1.1g022682m	AT4G19390.1	Uncharacterised protein family (UPF0114)	2.13181	1.13061e-21
orange1.1g035400m			2.12275	4.88261e-21
orange1.1g011600m	AT5G10770.1	Eukaryotic aspartyl protease family protein	2.12011	4.24987e-21
orange1.1g018702m	AT1G78530.1	Protein kinase superfamily protein	2.11928	3.32536e-20
orange1.1g028653m	AT3G50830.1	cold-regulated 413-plasma membrane 2	2.11182	1.17496e-20
orange1.1g025415m	AT5G52420.1		2.10747	6.09898e-18
orange1.1g018815m	AT3G15115.1		2.10548	1.07958e-19
orange1.1g021542m	AT1G06690.1	NAD(P)-linked oxidoreductase superfamily protein	2.10231	5.48267e-20
orange1.1g017732m	AT1G06690.1	NAD(P)-linked oxidoreductase superfamily protein	2.10116	1.6226e-21
orange1.1g019738m	AT5G42760.1	Leucine carboxyl methyltransferase	2.10007	8.2161e-17
orange1.1g018530m	AT1G06690.1	NAD(P)-linked oxidoreductase superfamily protein	2.10006	8.30269e-22
orange1.1g019027m	AT4G10490.1	2-oxoglutarate (2OG) and Fe(II)-dependent oxygenase superfamily protein	2.09882	8.1679e-21
orange1.1g011724m	AT2G36970.1	UDP-Glycosyltransferase superfamily protein	2.09681	2.56156e-15
orange1.1g012069m	AT5G23960.1	terpene synthase 21	2.09391	1.23866e-20
orange1.1g042033m	AT5G38710.1	Methylenetetrahydrofolate reductase family protein	2.08206	3.3426e-20
orange1.1g039497m	AT4G01870.1	tolB protein-related	2.07026	2.37728e-22
orange1.1g021629m	AT1G06690.1	NAD(P)-linked oxidoreductase superfamily protein	2.0688	8.13285e-22
orange1.1g018242m	AT2G41290.1	strictosidine synthase-like 2	2.06466	3.47542e-21
orange1.1g042047m	AT4G32280.1	indole-3-acetic acid inducible 29	2.05661	2.39018e-15
orange1.1g012389m	AT1G12240.1	Glycosyl hydrolases family 32 protein	2.05036	1.07236e-16
orange1.1g032762m	AT2G05540.1	Glycine-rich protein family	2.04693	4.48969e-20
orange1.1g024436m	AT2G41290.1	strictosidine synthase-like 2	2.04676	1.31379e-19
orange1.1g044795m	AT4G10490.1	2-oxoglutarate (2OG) and Fe(II)-dependent oxygenase superfamily protein	2.04365	2.4983e-18
orange1.1g036405m	AT1G53540.1	HSP20-like chaperones superfamily protein	2.04359	2.54497e-17
orange1.1g024292m	AT1G06690.1	NAD(P)-linked oxidoreductase superfamily protein	2.04218	8.61991e-22
orange1.1g048274m	AT1G32060.1	phosphoribulokinase	2.03427	2.04e-21
orange1.1g010561m	AT3G21690.1	MATE efflux family protein	2.0267	7.35267e-22
orange1.1g020127m	AT4G10490.1	2-oxoglutarate (2OG) and Fe(II)-dependent oxygenase superfamily protein	2.02512	6.57546e-21
orange1.1g033415m	AT2G05520.5	glycine-rich protein 3	2.01741	1.94359e-19
orange1.1g033200m	AT2G05620.1	proton gradient regulation 5	2.01725	6.40126e-20
orange1.1g032228m	AT2G04520.1	Nucleic acid-binding, OB-fold-like protein	2.00748	2.86413e-19
orange1.1g026241m	AT3G05910.1	Pectinacetylesterase family protein	2.00027	4.46072e-19
orange1.1g017514m	AT3G11480.1	S-adenosyl-L-methionine-dependent methyltransferases superfamily protein	1.99812	1.67182e-19
orange1.1g018738m	AT5G55380.1	MBOAT (membrane bound O-acyl transferase) family protein	1.99691	3.91849e-20
orange1.1g046231m	AT5G49600.1	Protein of unknown function, DUF538	1.99545	3.78021e-14
orange1.1g033273m	AT5G19875.1		1.99277	1.06043e-18
orange1.1g040120m	AT1G10370.1	Glutathione S-transferase family protein	1.99208	9.66064e-16
orange1.1g002360m	AT2G34930.1	disease resistance family protein / LRR family protein	1.99149	4.53442e-17
orange1.1g006523m	AT1G12240.1	Glycosyl hydrolases family 32 protein	1.98969	1.4559e-15
orange1.1g047489m	AT3G24503.1	aldehyde dehydrogenase 2C4	1.98904	1.03906e-16
orange1.1g031483m	AT5G14750.1	myb domain protein 66	1.98861	4.44218e-17
orange1.1g021063m	AT2G28200.1	C2H2-type zinc finger family protein	1.98302	1.28611e-17
orange1.1g018473m	AT1G14590.1	Nucleotide-diphospho-sugar transferase family protein	1.98108	8.7681e-17
orange1.1g015969m	AT3G21690.1	MATE efflux family protein	1.98073	9.57497e-20
orange1.1g024275m	AT1G07030.1	Mitochondrial substrate carrier family protein	1.98072	1.03657e-20
orange1.1g035557m	AT2G31790.1	UDP-Glycosyltransferase superfamily protein	1.97473	1.83524e-14
orange1.1g036310m	AT5G53420.1	CCT motif family protein	1.97106	7.01623e-20
orange1.1g018892m	AT3G11480.1	S-adenosyl-L-methionine-dependent methyltransferases superfamily protein	1.96925	8.35638e-20
orange1.1g019012m	AT1G65560.1	Zinc-binding dehydrogenase family protein	1.96747	9.9499e-22
orange1.1g006169m	AT1G54570.1	Esterase/lipase/thioesterase family protein	1.96722	3.87959e-21
orange1.1g024322m	AT1G06690.1	NAD(P)-linked oxidoreductase superfamily protein	1.96715	3.60112e-21
orange1.1g037127m	AT4G35160.1	O-methyltransferase family protein	1.96588	6.00727e-18
orange1.1g032264m	AT5G50720.1	HVA22 homologue E	1.95884	3.01078e-19
orange1.1g017588m	AT3G52780.1	Purple acid phosphatases superfamily protein	1.95684	4.57354e-19
orange1.1g042059m	AT2G34860.1	DnaJ/Hsp40 cysteine-rich domain superfamily protein	1.95472	6.82557e-20
orange1.1g002839m	AT1G55020.1	lipoxygenase 1	1.95437	3.1916e-18
orange1.1g039175m	AT5G25840.1	Protein of unknown function (DUF1677)	1.95316	2.50675e-15
orange1.1g016222m	AT4G26850.1	mannose-1-phosphate guanylyltransferase (GDP)s;GDP-galactose:mannose-1-phosphate guanylyltransferases;GDP-galactose:glucose-1-phosphate guanylyltransferases;GDP-galactose:myoinositol-1-phosphate guanylyltransferases;glucose-1-phosphate guanylyltransferase	1.95124	4.46002e-13
orange1.1g023287m	AT5G62740.1	SPFH/Band 7/PHB domain-containing membrane-associated protein family	1.95038	2.44925e-20
orange1.1g035495m	AT5G12890.1	UDP-Glycosyltransferase superfamily protein	1.94685	1.90868e-14
orange1.1g041325m	AT1G24130.1	Transducin/WD40 repeat-like superfamily protein	1.94524	1.41049e-17
orange1.1g027281m	AT4G11650.1	osmotin 34	1.94371	1.07467e-18
orange1.1g040997m	AT3G02100.1	UDP-Glycosyltransferase superfamily protein	1.9431	5.86231e-20
orange1.1g018074m	AT5G23960.2	terpene synthase 21	1.94207	2.86626e-19
orange1.1g034628m			1.93927	6.25795e-16
orange1.1g023567m	AT1G06690.1	NAD(P)-linked oxidoreductase superfamily protein	1.93885	2.77549e-20
orange1.1g019486m	AT2G42750.1	DNAJ heat shock N-terminal domain-containing protein	1.93884	1.63586e-16
orange1.1g019160m	AT4G21200.1	gibberellin 2-oxidase 8	1.93369	8.64633e-17
orange1.1g014177m	AT1G50450.1	Saccharopine dehydrogenase	1.92817	2.50379e-18
orange1.1g032006m	AT4G15880.1	Cysteine proteinases superfamily protein	1.92629	1.93515e-14
orange1.1g013478m	AT5G35630.1	glutamine synthetase 2	1.91988	5.30523e-20
orange1.1g030406m	AT1G15950.1	cinnamoyl coa reductase 1	1.9195	1.36016e-19
orange1.1g036241m	AT1G10070.1	branched-chain amino acid transaminase 2	1.91729	9.04737e-18
orange1.1g014226m	AT5G35630.1	glutamine synthetase 2	1.91519	3.60005e-20
orange1.1g032151m	AT2G25625.2		1.91218	4.33675e-14
orange1.1g031044m	AT5G61660.1	glycine-rich protein	1.91179	3.54073e-16
orange1.1g033193m	AT5G50720.1	HVA22 homologue E	1.91118	7.46286e-20
orange1.1g002105m	AT2G25790.1	Leucine-rich receptor-like protein kinase family protein	1.89998	1.7862e-17
orange1.1g019589m	AT2G42750.1	DNAJ heat shock N-terminal domain-containing protein	1.89893	1.99751e-18
orange1.1g043542m	AT5G67590.1	NADH-ubiquinone oxidoreductase-related	1.89886	5.1113e-18
orange1.1g014952m	AT1G51680.1	4-coumarate:CoA ligase 1	1.89747	2.44611e-17
orange1.1g032527m			1.89588	1.10031e-19
orange1.1g017419m	AT5G43060.1	Granulin repeat cysteine protease family protein	1.89491	1.70933e-20
orange1.1g018848m	AT1G50450.1	Saccharopine dehydrogenase	1.89425	1.19041e-19
orange1.1g015637m	AT3G26650.1	glyceraldehyde 3-phosphate dehydrogenase A subunit	1.89072	1.92247e-18
orange1.1g012827m	AT4G26850.1	mannose-1-phosphate guanylyltransferase (GDP)s;GDP-galactose:mannose-1-phosphate guanylyltransferases;GDP-galactose:glucose-1-phosphate guanylyltransferases;GDP-galactose:myoinositol-1-phosphate guanylyltransferases;glucose-1-phosphate guanylyltransferase	1.89057	1.80092e-14
orange1.1g004412m	AT5G53020.1	Ribonuclease P protein subunit P38-related	1.88947	1.27484e-18
orange1.1g038830m	AT1G05680.1	Uridine diphosphate glycosyltransferase 74E2	1.88766	1.26366e-15
orange1.1g028671m	AT5G20790.1		1.88612	7.97691e-19
orange1.1g024782m	AT5G44650.1		1.88558	8.57692e-21
orange1.1g013300m	AT4G01680.1	myb domain protein 55	1.8827	6.5863e-16
orange1.1g036519m	AT2G43820.1	UDP-glucosyltransferase 74F2	1.87974	5.79576e-16
orange1.1g015088m	AT2G24580.1	FAD-dependent oxidoreductase family protein	1.87675	1.74605e-21
orange1.1g042492m	AT5G60900.1	receptor-like protein kinase 1	1.87622	1.55234e-19
orange1.1g042970m	AT2G36760.1	UDP-glucosyl transferase 73C2	1.87195	4.15197e-20
orange1.1g037251m	AT1G04220.1	3-ketoacyl-CoA synthase 2	1.87172	1.91256e-19
orange1.1g032179m	AT5G17780.2	alpha/beta-Hydrolases superfamily protein	1.8709	1.23866e-18
orange1.1g042954m	AT5G24470.1	pseudo-response regulator 5	1.86785	4.28722e-22
orange1.1g012181m	AT1G02850.2	beta glucosidase 11	1.86713	6.90482e-15
orange1.1g028581m	AT1G03130.1	photosystem I subunit D-2	1.86535	1.0522e-18
orange1.1g039984m	AT2G45560.1	cytochrome P450, family 76, subfamily C, polypeptide 1	1.86394	1.67109e-17
orange1.1g014002m	AT5G35630.2	glutamine synthetase 2	1.8626	9.98668e-20
orange1.1g047662m	AT3G02100.1	UDP-Glycosyltransferase superfamily protein	1.86175	3.10757e-18
orange1.1g033674m	AT1G78380.1	glutathione S-transferase TAU 19	1.85666	1.87659e-18
orange1.1g016586m	AT1G76490.1	hydroxy methylglutaryl CoA reductase 1	1.85525	1.75608e-16
orange1.1g003812m	AT5G53020.1	Ribonuclease P protein subunit P38-related	1.85401	3.22718e-18
orange1.1g022704m	AT1G12900.2	glyceraldehyde 3-phosphate dehydrogenase A subunit 2	1.84903	3.04855e-19
orange1.1g025616m	AT5G53030.1		1.84439	1.54147e-19
orange1.1g027591m	AT4G26470.1	Calcium-binding EF-hand family protein	1.84305	4.19994e-18
orange1.1g004229m	AT4G21890.1		1.83789	3.2045e-20
orange1.1g035870m	AT3G23530.1	Cyclopropane-fatty-acyl-phospholipid synthase	1.83729	5.54562e-16
orange1.1g023337m	AT4G25810.1	xyloglucan endotransglycosylase 6	1.83601	3.07142e-20
orange1.1g007159m	AT4G00370.1	Major facilitator superfamily protein	1.83503	3.95773e-19
orange1.1g022178m	AT3G29240.1	Protein of unknown function (DUF179)	1.83109	1.00247e-16
orange1.1g031202m	AT3G03270.2	Adenine nucleotide alpha hydrolases-like superfamily protein	1.82536	1.61108e-18
orange1.1g017033m	AT1G14590.1	Nucleotide-diphospho-sugar transferase family protein	1.82353	1.45214e-18
orange1.1g037448m	AT1G10360.1	glutathione S-transferase TAU 18	1.82241	1.2619e-11
orange1.1g016995m	AT1G14590.1	Nucleotide-diphospho-sugar transferase family protein	1.8215	9.83822e-17
orange1.1g015729m	AT2G13360.2	alanine:glyoxylate aminotransferase	1.82051	9.81768e-20
orange1.1g000713m	AT3G59140.1	multidrug resistance-associated protein 14	1.81982	1.78629e-21
orange1.1g043382m	AT2G26250.1	3-ketoacyl-CoA synthase 10	1.81972	2.33973e-20
orange1.1g017819m	AT3G02380.1	CONSTANS-like 2	1.81877	2.68387e-19
orange1.1g034756m			1.81697	1.45651e-20
orange1.1g035243m	AT5G08391.1	Protein of unknown function (DUF 3339)	1.81294	3.57403e-19
orange1.1g036056m	AT2G28900.1	outer plastid envelope protein 16-1	1.80377	4.37948e-19
orange1.1g027726m	AT1G17180.1	glutathione S-transferase TAU 25	1.80085	4.56346e-18
orange1.1g024900m	AT5G19850.1	alpha/beta-Hydrolases superfamily protein	1.80005	5.04893e-17
orange1.1g008070m	AT4G00370.1	Major facilitator superfamily protein	1.79891	2.41408e-19
orange1.1g031365m	AT1G07400.1	HSP20-like chaperones superfamily protein	1.79879	9.03546e-18
orange1.1g006725m	AT1G54570.1	Esterase/lipase/thioesterase family protein	1.79608	2.66092e-19
orange1.1g029739m	AT5G19850.1	alpha/beta-Hydrolases superfamily protein	1.79336	4.95515e-19
orange1.1g031133m	AT3G10120.1		1.79204	1.35467e-15
orange1.1g028774m	AT5G19850.1	alpha/beta-Hydrolases superfamily protein	1.78939	3.776e-18
orange1.1g032422m	AT4G33040.1	Thioredoxin superfamily protein	1.7874	6.7747e-16
orange1.1g012237m	AT2G27920.1	serine carboxypeptidase-like 51	1.78638	1.4402e-16
orange1.1g019050m	AT5G23960.1	terpene synthase 21	1.78055	2.18747e-19
orange1.1g041039m	AT5G16010.1	3-oxo-5-alpha-steroid 4-dehydrogenase family protein	1.77832	6.50193e-15
orange1.1g029879m	AT2G20830.2	transferases;folic acid binding	1.77617	1.00546e-15
orange1.1g026946m	AT2G20830.1	transferases;folic acid binding	1.77513	7.93273e-16
orange1.1g021259m	AT5G19850.1	alpha/beta-Hydrolases superfamily protein	1.77399	2.71046e-18
orange1.1g048693m	AT3G12580.1	heat shock protein 70	1.77109	6.25165e-18
orange1.1g025749m	AT1G18250.2	Pathogenesis-related thaumatin superfamily protein	1.77003	3.01627e-15
orange1.1g039965m	AT2G39710.1	Eukaryotic aspartyl protease family protein	1.76732	1.13729e-17
orange1.1g005304m	AT2G30950.1	FtsH extracellular protease family	1.76377	5.8354e-14
orange1.1g000901m	AT3G59140.1	multidrug resistance-associated protein 14	1.76356	1.61444e-19
orange1.1g033676m	AT1G06430.1	FTSH protease 8	1.76336	7.21998e-15
orange1.1g042461m	AT3G29635.1	HXXXD-type acyl-transferase family protein	1.7628	1.00546e-15
orange1.1g044157m	AT5G19500.1	Tryptophan/tyrosine permease	1.76272	2.23686e-17
orange1.1g006607m	AT1G02205.2	Fatty acid hydroxylase superfamily	1.76238	5.25086e-16
orange1.1g030542m			1.76221	8.53819e-15
orange1.1g005479m	AT2G30950.1	FtsH extracellular protease family	1.76059	1.06799e-14
orange1.1g046386m	AT5G45275.1	Major facilitator superfamily protein	1.75894	1.06043e-18
orange1.1g006894m	AT1G02205.2	Fatty acid hydroxylase superfamily	1.75844	2.37663e-14
orange1.1g032053m			1.75659	1.46274e-14
orange1.1g032691m	AT2G30570.1	photosystem II reaction center W	1.755	3.22269e-20
orange1.1g044449m	AT2G45550.1	cytochrome P450, family 76, subfamily C, polypeptide 4	1.75447	1.43592e-17
orange1.1g037863m	AT4G24120.1	YELLOW STRIPE like 1	1.75167	8.02217e-18
orange1.1g021002m	AT1G05010.1	ethylene-forming enzyme	1.74946	3.97458e-21
orange1.1g037089m	AT5G58140.4	phototropin 2	1.74929	7.85558e-19
orange1.1g040839m	AT1G14700.1	purple acid phosphatase 3	1.74647	2.53533e-15
orange1.1g016962m	AT5G40990.1	GDSL lipase 1	1.74549	8.22645e-19
orange1.1g031145m	AT5G38660.1	acclimation of photosynthesis to environment	1.74497	7.20786e-20
orange1.1g005003m	AT2G30950.1	FtsH extracellular protease family	1.74347	2.3659e-14
orange1.1g026124m	AT2G31380.1	salt tolerance homologue	1.7434	1.3218e-17
orange1.1g037808m	AT4G33467.1		1.74126	1.67182e-19
orange1.1g033315m	AT4G22220.1	SufE/NifU family protein	1.74116	6.26848e-18
orange1.1g042267m	AT5G54160.1	O-methyltransferase 1	1.73915	2.58287e-18
orange1.1g014706m	AT1G17050.1	solanesyl diphosphate synthase 2	1.73901	2.93811e-20
orange1.1g033685m	AT1G53540.1	HSP20-like chaperones superfamily protein	1.73872	2.21735e-18
orange1.1g038081m	AT4G12390.1	pectin methylesterase inhibitor 1	1.73692	2.99659e-20
orange1.1g025815m	AT1G07090.1	Protein of unknown function (DUF640)	1.7365	2.40288e-20
orange1.1g040628m	AT3G22930.1	calmodulin-like 11	1.73609	5.45175e-16
orange1.1g035410m	AT5G14920.1	Gibberellin-regulated family protein	1.73577	1.18534e-13
orange1.1g028210m	AT2G21490.1	dehydrin LEA	1.73324	4.60741e-10
orange1.1g009674m	AT1G02205.2	Fatty acid hydroxylase superfamily	1.73311	8.5465e-16
orange1.1g039762m	AT5G02810.1	pseudo-response regulator 7	1.72999	1.16878e-17
orange1.1g011973m	AT1G02205.1	Fatty acid hydroxylase superfamily	1.72982	3.64982e-15
orange1.1g020449m	AT5G14130.1	Peroxidase superfamily protein	1.7289	3.735e-17
orange1.1g023033m	AT2G36690.1	2-oxoglutarate (2OG) and Fe(II)-dependent oxygenase superfamily protein	1.72882	4.64081e-17
orange1.1g023115m	AT3G14880.2		1.72829	6.22585e-15
orange1.1g022744m	AT2G43820.1	UDP-glucosyltransferase 74F2	1.72793	1.15968e-20
orange1.1g022829m	AT1G23550.1	similar to RCD one 2	1.72701	1.87487e-14
orange1.1g031616m	AT4G14640.1	calmodulin 8	1.72621	3.62413e-15
orange1.1g028069m	AT1G73885.1		1.72571	3.15985e-20
orange1.1g026493m	AT5G44650.1		1.72545	6.34857e-20
orange1.1g006590m	AT1G02205.2	Fatty acid hydroxylase superfamily	1.72538	1.39025e-14
orange1.1g030625m	AT3G50685.1		1.72115	1.01443e-16
orange1.1g022883m	AT1G06110.1	SKP1/ASK-interacting protein 16	1.72089	4.35886e-20
orange1.1g009077m	AT3G21240.1	4-coumarate:CoA ligase 2	1.72074	7.98995e-21
orange1.1g025845m	AT2G23610.1	methyl esterase 3	1.71947	4.75972e-16
orange1.1g030644m	AT4G22220.1	SufE/NifU family protein	1.71802	1.24013e-17
orange1.1g033055m	AT2G38870.1	Serine protease inhibitor, potato inhibitor I-type family protein	1.71635	5.17193e-18
orange1.1g044166m	AT1G65900.1		1.71432	4.00666e-16
orange1.1g017622m	AT5G53390.1	O-acyltransferase (WSD1-like) family protein	1.71359	1.12828e-20
orange1.1g042145m	AT4G10490.1	2-oxoglutarate (2OG) and Fe(II)-dependent oxygenase superfamily protein	1.71347	2.73907e-15
orange1.1g017564m	AT5G40990.1	GDSL lipase 1	1.71278	7.95278e-19
orange1.1g045630m	AT4G26850.1	mannose-1-phosphate guanylyltransferase (GDP)s;GDP-galactose:mannose-1-phosphate guanylyltransferases;GDP-galactose:glucose-1-phosphate guanylyltransferases;GDP-galactose:myoinositol-1-phosphate guanylyltransferases;glucose-1-phosphate guanylyltransferase	1.7113	2.47328e-17
orange1.1g043549m	AT5G58140.1	phototropin 2	1.70626	8.40867e-20
orange1.1g048393m	AT1G05680.1	Uridine diphosphate glycosyltransferase 74E2	1.70198	1.01409e-18
orange1.1g028559m	AT1G73885.1		1.70187	3.13608e-19
orange1.1g006623m	AT1G02205.2	Fatty acid hydroxylase superfamily	1.69523	2.46062e-15
orange1.1g009176m	AT2G30300.1	Major facilitator superfamily protein	1.6947	8.02928e-18
orange1.1g026998m	AT4G26470.1	Calcium-binding EF-hand family protein	1.69465	4.22421e-17
orange1.1g027826m	AT2G45360.1	Protein of unknown function (DUF1442)	1.69361	4.88755e-21
orange1.1g018243m	AT1G08630.4	threonine aldolase 1	1.69248	1.79815e-16
orange1.1g026707m	AT2G43820.1	UDP-glucosyltransferase 74F2	1.69204	9.19506e-19
orange1.1g033208m	AT2G26500.2	cytochrome b6f complex subunit (petM), putative	1.68912	6.869e-19
orange1.1g041305m	AT1G10370.1	Glutathione S-transferase family protein	1.68857	9.48157e-18
orange1.1g038451m	AT5G08130.5	basic helix-loop-helix (bHLH) DNA-binding superfamily protein	1.68826	6.24661e-20
orange1.1g011654m	AT3G29360.2	UDP-glucose 6-dehydrogenase family protein	1.68544	3.03958e-17
orange1.1g017172m	AT1G02205.1	Fatty acid hydroxylase superfamily	1.68496	2.11243e-14
orange1.1g048132m	AT3G50610.1		1.68452	7.59277e-11
orange1.1g021391m	AT4G23420.2	NAD(P)-binding Rossmann-fold superfamily protein	1.6819	2.92885e-21
orange1.1g024943m	AT3G14770.1	Nodulin MtN3 family protein	1.68162	1.07373e-14
orange1.1g027900m	AT4G27670.1	heat shock protein 21	1.68102	7.20786e-20
orange1.1g000171m	AT5G13000.1	glucan synthase-like 12	1.68082	9.81024e-17
orange1.1g022805m	AT1G57770.1	FAD/NAD(P)-binding oxidoreductase family protein	1.68014	3.776e-18
orange1.1g011775m	AT3G55580.1	Regulator of chromosome condensation (RCC1) family protein	1.67849	2.33973e-20
orange1.1g028872m	AT5G20790.1		1.67817	2.63282e-15
orange1.1g011170m	AT2G28100.1	alpha-L-fucosidase 1	1.67642	2.19659e-19
orange1.1g027013m	AT3G14770.1	Nodulin MtN3 family protein	1.67594	2.68194e-14
orange1.1g014627m	AT1G17050.1	solanesyl diphosphate synthase 2	1.67054	4.06119e-19
orange1.1g034306m	AT4G16146.1	cAMP-regulated phosphoprotein 19-related protein	1.67023	4.77742e-17
orange1.1g005826m	AT3G07700.3	Protein kinase superfamily protein	1.66654	1.11065e-17
orange1.1g022172m	AT3G29240.2	Protein of unknown function (DUF179)	1.66629	2.40195e-15
orange1.1g026671m	AT3G14770.1	Nodulin MtN3 family protein	1.66568	2.09957e-12
orange1.1g041099m	AT1G28310.2	Dof-type zinc finger DNA-binding family protein	1.66548	2.02683e-17
orange1.1g039027m	AT5G26594.1	response regulator 24	1.66418	2.21047e-15
orange1.1g033248m	AT2G06520.1	photosystem II subunit X	1.66293	3.20959e-18
orange1.1g026743m	AT5G44650.1		1.662	8.35638e-20
orange1.1g005309m	AT3G07700.2	Protein kinase superfamily protein	1.66044	2.81268e-17
orange1.1g024583m	AT1G64680.1		1.65948	7.77975e-17
orange1.1g035434m			1.65942	2.2627e-17
orange1.1g011609m	AT5G65380.1	MATE efflux family protein	1.65881	4.67172e-16
orange1.1g005321m	AT5G52640.1	heat shock protein 90.1	1.65845	7.78344e-18
orange1.1g039934m	AT3G27060.1	Ferritin/ribonucleotide reductase-like family protein	1.65818	1.93085e-19
orange1.1g032269m	AT1G60950.1	2Fe-2S ferredoxin-like superfamily protein	1.65804	1.6746e-18
orange1.1g022390m	AT3G55800.1	sedoheptulose-bisphosphatase	1.6525	8.22645e-19
orange1.1g012194m	AT2G43840.2	UDP-glycosyltransferase 74 F1	1.64965	1.52842e-17
orange1.1g002112m	AT2G42600.1	phosphoenolpyruvate carboxylase 2	1.64786	5.92536e-20
orange1.1g029500m	AT2G27290.1	Protein of unknown function (DUF1279)	1.64636	7.80192e-18
orange1.1g031266m	AT1G07400.1	HSP20-like chaperones superfamily protein	1.64442	1.86361e-18
orange1.1g031656m			1.64349	2.77032e-15
orange1.1g029298m	AT4G25780.1	CAP (Cysteine-rich secretory proteins, Antigen 5, and Pathogenesis-related 1 protein) superfamily protein	1.63473	8.50111e-20
orange1.1g020230m	AT1G56600.1	galactinol synthase 2	1.63391	1.74694e-16
orange1.1g026438m	AT2G31380.1	salt tolerance homologue	1.63326	5.18579e-19
orange1.1g010425m	AT3G21240.1	4-coumarate:CoA ligase 2	1.63319	1.33532e-18
orange1.1g022158m	AT1G53580.1	glyoxalase II 3	1.62862	1.77043e-20
orange1.1g011410m	AT4G32350.1	Regulator of Vps4 activity in the MVB pathway protein	1.62691	4.60159e-15
orange1.1g031614m	AT5G20230.1	blue-copper-binding protein	1.62555	1.84877e-18
orange1.1g024686m	AT1G64680.1		1.62544	7.71832e-16
orange1.1g029827m	AT5G52390.1	PAR1 protein	1.62318	1.54162e-15
orange1.1g043196m	AT4G11650.1	osmotin 34	1.62192	1.95976e-18
orange1.1g013079m	AT1G64660.1	methionine gamma-lyase	1.62062	1.67852e-17
orange1.1g013500m	AT4G25990.1	CCT motif family protein	1.61698	4.66049e-19
orange1.1g013852m	AT1G69850.1	nitrate transporter 1:2	1.61692	1.57249e-17
orange1.1g007149m	AT1G28130.1	Auxin-responsive GH3 family protein	1.61488	2.4319e-13
orange1.1g012199m	AT5G45340.1	cytochrome P450, family 707, subfamily A, polypeptide 3	1.61411	7.71384e-15
orange1.1g007475m	AT1G02205.2	Fatty acid hydroxylase superfamily	1.61293	1.0226e-15
orange1.1g043801m	AT3G21690.1	MATE efflux family protein	1.61112	6.89762e-17
orange1.1g026164m	AT5G44650.1		1.61061	4.51462e-19
orange1.1g011845m	AT3G17040.1	high chlorophyll fluorescent 107	1.61035	9.33653e-18
orange1.1g025026m	AT5G19850.1	alpha/beta-Hydrolases superfamily protein	1.60994	2.83218e-16
orange1.1g033561m	AT2G06520.1	photosystem II subunit X	1.60881	1.7642e-15
orange1.1g038546m			1.59366	1.09708e-12
orange1.1g042116m	AT5G60900.1	receptor-like protein kinase 1	1.59231	1.44727e-15
orange1.1g020548m	AT1G64660.1	methionine gamma-lyase	1.59215	2.54874e-15
orange1.1g020373m	AT1G59960.1	NAD(P)-linked oxidoreductase superfamily protein	1.58311	3.80491e-18
orange1.1g006385m	AT5G14760.1	L-aspartate oxidase	1.58263	1.21558e-18
orange1.1g030148m	AT3G14770.1	Nodulin MtN3 family protein	1.58262	4.06426e-15
orange1.1g030820m	AT2G31380.1	salt tolerance homologue	1.58204	1.96773e-19
orange1.1g025495m	AT4G24380.1		1.58147	6.5863e-16
orange1.1g028361m	AT5G26990.1	Drought-responsive family protein	1.57805	9.06711e-18
orange1.1g011260m	AT2G26150.1	heat shock transcription factor A2	1.57788	1.01119e-17
orange1.1g027566m	AT1G27510.1	Protein of unknown function (DUF3506)	1.57781	4.25048e-18
orange1.1g045973m			1.57271	6.03706e-18
orange1.1g045038m	AT4G36850.1	PQ-loop repeat family protein / transmembrane family protein	1.56917	6.9216e-18
orange1.1g005545m	AT3G25620.2	ABC-2 type transporter family protein	1.56827	5.40633e-13
orange1.1g015348m	AT1G64890.1	Major facilitator superfamily protein	1.56739	9.39673e-17
orange1.1g007945m	AT2G32640.1	Lycopene beta/epsilon cyclase protein	1.5667	1.10553e-19
orange1.1g033947m	AT5G16400.1	thioredoxin F2	1.56657	7.69397e-19
orange1.1g006397m	AT5G14760.1	L-aspartate oxidase	1.5646	1.93049e-17
orange1.1g017316m	AT5G64230.1		1.56452	2.11756e-18
orange1.1g026372m	AT3G16990.1	Haem oxygenase-like, multi-helical	1.56382	4.16781e-19
orange1.1g043296m	AT1G16030.1	heat shock protein 70B	1.56331	8.49184e-18
orange1.1g006194m	AT5G28540.1	heat shock protein 70 (Hsp 70) family protein	1.56192	1.76169e-17
orange1.1g040474m	AT3G52180.1	dual specificity protein phosphatase (DsPTP1) family protein	1.56102	1.85951e-17
orange1.1g020599m	AT1G76570.1	Chlorophyll A-B binding family protein	1.55984	1.32744e-18
orange1.1g022812m	AT1G18180.1	Protein of unknown function (DUF1295)	1.55603	4.85074e-18
orange1.1g044567m	AT3G48510.1		1.55418	3.01078e-19
orange1.1g024720m	AT5G24600.1	Protein of unknown function, DUF599	1.55256	1.85881e-15
orange1.1g009469m	AT4G00370.1	Major facilitator superfamily protein	1.55138	2.56095e-16
orange1.1g032364m	AT1G50020.1		1.55084	3.70145e-19
orange1.1g024472m	AT5G08100.1	N-terminal nucleophile aminohydrolases (Ntn hydrolases) superfamily protein	1.54983	3.65095e-19
orange1.1g019949m	AT4G21200.1	gibberellin 2-oxidase 8	1.54872	1.83951e-17
orange1.1g006571m	AT5G06530.1	ABC-2 type transporter family protein	1.54808	7.70878e-16
orange1.1g011863m	AT5G65380.1	MATE efflux family protein	1.54802	3.01138e-14
orange1.1g013210m	AT1G64660.1	methionine gamma-lyase	1.54711	1.37538e-16
orange1.1g011035m	AT5G65380.1	MATE efflux family protein	1.54639	5.33053e-17
orange1.1g026995m	AT3G27690.1	photosystem II light harvesting complex gene 2.3	1.54546	7.70654e-21
orange1.1g024901m	AT2G45570.1	cytochrome P450, family 76, subfamily C, polypeptide 2	1.54439	4.06284e-18
orange1.1g008915m	AT2G32640.1	Lycopene beta/epsilon cyclase protein	1.54392	1.67918e-19
orange1.1g010631m	AT2G07050.1	cycloartenol synthase 1	1.54232	1.29086e-17
orange1.1g009524m	AT1G55850.1	cellulose synthase like E1	1.54139	9.59115e-17
orange1.1g033922m	AT3G52360.1		1.54021	1.65648e-14
orange1.1g021903m	AT1G18180.1	Protein of unknown function (DUF1295)	1.54011	1.1639e-20
orange1.1g019011m	AT4G27410.2	NAC (No Apical Meristem) domain transcriptional regulator superfamily protein	1.53871	2.18404e-13
orange1.1g031629m	AT1G14870.1	PLANT CADMIUM RESISTANCE 2	1.53832	1.50745e-19
orange1.1g034302m	AT3G47070.1		1.53769	6.31063e-17
orange1.1g023388m	AT3G15840.1	post-illumination chlorophyll fluorescence increase	1.53699	1.08329e-18
orange1.1g007113m	AT3G07700.2	Protein kinase superfamily protein	1.53531	4.53992e-18
orange1.1g026889m	AT1G18180.1	Protein of unknown function (DUF1295)	1.53477	5.60056e-17
orange1.1g034307m	AT5G28060.1	Ribosomal protein S24e family protein	1.53388	6.38521e-17
orange1.1g027403m	AT3G62040.1	Haloacid dehalogenase-like hydrolase (HAD) superfamily protein	1.53387	5.2123e-18
orange1.1g035439m			1.53323	7.01516e-18
orange1.1g009427m	AT2G32640.1	Lycopene beta/epsilon cyclase protein	1.5323	9.79828e-19
orange1.1g030210m	AT3G57680.1	Peptidase S41 family protein	1.53182	4.91922e-16
orange1.1g026536m	AT5G42680.2	Protein of unknown function, DUF617	1.53178	6.53907e-20
orange1.1g042058m	AT2G35290.1		1.52916	3.74058e-17
orange1.1g027643m	AT1G53580.2	glyoxalase II 3	1.52867	2.05161e-18
orange1.1g026406m	AT3G16990.1	Haem oxygenase-like, multi-helical	1.52815	2.3654e-17
orange1.1g024579m	AT2G05100.1	photosystem II light harvesting complex gene 2.1	1.52611	2.02095e-18
orange1.1g006532m	AT5G14760.1	L-aspartate oxidase	1.52574	5.60127e-18
orange1.1g046861m	AT1G42550.1	plastid movement impaired1	1.52559	3.23591e-18
orange1.1g028172m	AT1G50020.1		1.5254	6.33376e-18
orange1.1g016230m	AT3G02630.1	Plant stearoyl-acyl-carrier-protein desaturase family protein	1.52455	1.57647e-13
orange1.1g037233m	AT5G59845.1	Gibberellin-regulated family protein	1.52373	3.07142e-20
orange1.1g007989m	AT2G30950.1	FtsH extracellular protease family	1.52185	3.21652e-17
orange1.1g014843m	AT2G32640.1	Lycopene beta/epsilon cyclase protein	1.52083	7.47055e-20
orange1.1g039732m	AT1G59960.1	NAD(P)-linked oxidoreductase superfamily protein	1.51581	1.23071e-15
orange1.1g020503m	AT5G37260.1	Homeodomain-like superfamily protein	1.51541	2.19659e-19
orange1.1g031425m	AT1G45474.2	photosystem I light harvesting complex gene 5	1.51532	7.42631e-17
orange1.1g046928m	AT1G22750.2		1.51521	4.5351e-16
orange1.1g006660m	AT3G07700.2	Protein kinase superfamily protein	1.51477	7.94436e-17
orange1.1g044955m	AT3G49190.1	O-acyltransferase (WSD1-like) family protein	1.51375	7.76679e-16
orange1.1g020603m	AT1G25340.1	myb domain protein 116	1.5133	1.85968e-20
orange1.1g006816m	AT3G60750.1	Transketolase	1.51274	2.70928e-15
orange1.1g023665m	AT1G18180.1	Protein of unknown function (DUF1295)	1.51247	1.18471e-18
orange1.1g034031m	AT2G06520.1	photosystem II subunit X	1.51186	3.37629e-14
orange1.1g033992m	AT5G51720.1	2 iron, 2 sulfur cluster binding	1.51101	3.32439e-20
orange1.1g022912m	AT1G18180.1	Protein of unknown function (DUF1295)	1.51072	3.65507e-17
orange1.1g011371m	AT5G65380.1	MATE efflux family protein	1.51046	6.47332e-15
orange1.1g011933m	AT1G76490.1	hydroxy methylglutaryl CoA reductase 1	1.51046	1.13218e-17
orange1.1g031102m	AT1G78995.1		1.51005	9.22197e-17
orange1.1g035112m			1.50966	8.71495e-19
orange1.1g016679m	AT3G48460.1	GDSL-like Lipase/Acylhydrolase superfamily protein	1.50949	3.80524e-18
orange1.1g011490m	AT2G36780.1	UDP-Glycosyltransferase superfamily protein	1.50929	1.94705e-17
orange1.1g019596m	AT1G76570.1	Chlorophyll A-B binding family protein	1.50885	1.5028e-17
orange1.1g034448m	AT5G66985.1		1.50884	6.50781e-11
orange1.1g025817m	AT3G16240.1	delta tonoplast integral protein	1.50881	2.0867e-15
orange1.1g026923m	AT3G55800.1	sedoheptulose-bisphosphatase	1.50856	1.30634e-13
orange1.1g030972m	AT1G15380.1	Lactoylglutathione lyase / glyoxalase I family protein	1.50741	1.49939e-18
orange1.1g014612m	AT3G28150.1	TRICHOME BIREFRINGENCE-LIKE 22	1.50738	1.41307e-14
orange1.1g016088m	AT1G48910.1	Flavin-containing monooxygenase family protein	1.5072	2.19999e-18
orange1.1g033192m	AT2G21180.1		1.50708	4.51657e-17
orange1.1g039784m	AT5G59845.1	Gibberellin-regulated family protein	1.50628	1.67182e-19
orange1.1g007674m	AT3G45140.1	lipoxygenase 2	1.50488	4.3433e-16
orange1.1g016519m	AT1G48910.1	Flavin-containing monooxygenase family protein	1.50469	9.72857e-20
orange1.1g031537m	AT5G52390.1	PAR1 protein	1.50454	1.19418e-10
orange1.1g010126m	AT5G49360.1	beta-xylosidase 1	1.50441	7.06236e-17
orange1.1g012362m	AT2G27920.1	serine carboxypeptidase-like 51	1.50394	6.42846e-16
orange1.1g012302m	AT2G27920.1	serine carboxypeptidase-like 51	1.50388	1.84742e-15
orange1.1g006224m	AT5G49360.1	beta-xylosidase 1	1.50295	1.49906e-17
orange1.1g028414m	AT1G18180.1	Protein of unknown function (DUF1295)	1.50214	1.22612e-17
orange1.1g016293m	AT5G36700.4	2-phosphoglycolate phosphatase 1	1.502	6.70802e-20
orange1.1g027527m	AT2G37240.1	Thioredoxin superfamily protein	1.4998	5.7769e-18
orange1.1g016069m	AT1G48910.1	Flavin-containing monooxygenase family protein	1.49973	2.78246e-20
orange1.1g012066m	AT5G65380.1	MATE efflux family protein	1.49833	6.64664e-15
orange1.1g035431m	AT5G14920.1	Gibberellin-regulated family protein	1.49812	9.57589e-14
orange1.1g032132m	AT2G38710.2	AMMECR1 family	1.49669	4.28954e-17
orange1.1g019420m	AT1G76570.1	Chlorophyll A-B binding family protein	1.49552	9.68292e-17
orange1.1g004921m	AT5G42270.1	FtsH extracellular protease family	1.49491	4.16392e-18
orange1.1g029319m	AT4G16410.1		1.49461	7.23828e-17
orange1.1g021600m	AT2G48120.1	pale cress protein (PAC)	1.48724	1.16528e-19
orange1.1g041852m	AT3G50610.1		1.48585	2.91195e-14
orange1.1g030642m	AT3G54420.1	homolog of carrot EP3-3 chitinase	1.48475	1.82751e-18
orange1.1g039631m	AT1G69940.1	Pectin lyase-like superfamily protein	1.4828	2.74023e-17
orange1.1g044818m	AT2G46490.1		1.48171	2.28355e-17
orange1.1g029220m	AT1G14345.1	NAD(P)-linked oxidoreductase superfamily protein	1.4815	2.42155e-18
orange1.1g029577m	AT5G64040.2	photosystem I reaction center subunit PSI-N, chloroplast, putative / PSI-N, putative (PSAN)	1.48098	1.87659e-18
orange1.1g014296m	AT1G55850.1	cellulose synthase like E1	1.48054	1.681e-17
orange1.1g009027m	AT2G32640.1	Lycopene beta/epsilon cyclase protein	1.48003	4.01916e-17
orange1.1g003011m	AT4G12010.1	Disease resistance protein (TIR-NBS-LRR class) family	1.47965	2.19157e-16
orange1.1g025275m	AT4G23420.1	NAD(P)-binding Rossmann-fold superfamily protein	1.4789	2.01768e-19
orange1.1g023392m	AT3G15840.1	post-illumination chlorophyll fluorescence increase	1.47847	7.04331e-21
orange1.1g031017m	AT2G31380.1	salt tolerance homologue	1.47836	3.92329e-17
orange1.1g026416m	AT3G16990.1	Haem oxygenase-like, multi-helical	1.47769	1.21558e-18
orange1.1g031770m	AT1G50020.1		1.47762	7.07068e-17
orange1.1g029115m	AT3G15840.1	post-illumination chlorophyll fluorescence increase	1.47692	4.65936e-17
orange1.1g032074m	AT1G50020.1		1.47671	1.38057e-17
orange1.1g004265m	AT5G67090.1	Subtilisin-like serine endopeptidase family protein	1.47549	7.14956e-13
orange1.1g011017m	AT1G02205.2	Fatty acid hydroxylase superfamily	1.47546	1.46755e-17
orange1.1g041641m	AT5G41120.1	Esterase/lipase/thioesterase family protein	1.47544	8.63878e-20
orange1.1g007527m	AT5G41315.1	basic helix-loop-helix (bHLH) DNA-binding superfamily protein	1.47486	1.87119e-15
orange1.1g024651m	AT1G45474.1	photosystem I light harvesting complex gene 5	1.47404	5.45175e-16
orange1.1g017726m	AT2G13360.1	alanine:glyoxylate aminotransferase	1.47364	3.84349e-18
orange1.1g039701m	AT2G36780.1	UDP-Glycosyltransferase superfamily protein	1.47276	1.67262e-16
orange1.1g023278m	AT3G15840.1	post-illumination chlorophyll fluorescence increase	1.4718	1.68165e-19
orange1.1g012900m	AT2G27920.1	serine carboxypeptidase-like 51	1.4717	5.33252e-14
orange1.1g048785m	AT4G13010.1	Oxidoreductase, zinc-binding dehydrogenase family protein	1.4709	1.8982e-13
orange1.1g006889m	AT5G49360.1	beta-xylosidase 1	1.46905	2.33005e-16
orange1.1g042638m	AT3G12490.2	cystatin B	1.46782	6.02287e-18
orange1.1g004615m	AT1G62750.1	Translation elongation factor EFG/EF2 protein	1.46712	1.1985e-18
orange1.1g010359m	AT3G52970.1	cytochrome P450, family 76, subfamily G, polypeptide 1	1.4661	1.96309e-19
orange1.1g004038m	AT1G62750.1	Translation elongation factor EFG/EF2 protein	1.46595	6.52392e-19
orange1.1g013548m	AT5G17300.1	Homeodomain-like superfamily protein	1.46541	1.52589e-16
orange1.1g038845m	AT2G27035.1	early nodulin-like protein 20	1.46538	1.40929e-13
orange1.1g003772m	AT5G60900.1	receptor-like protein kinase 1	1.46511	9.60657e-14
orange1.1g046904m	AT5G06900.1	cytochrome P450, family 93, subfamily D, polypeptide 1	1.46209	9.73143e-19
orange1.1g010588m	AT1G26560.1	beta glucosidase 40	1.46191	1.88265e-17
orange1.1g040461m	AT1G01050.1	pyrophosphorylase 1	1.46133	3.99784e-17
orange1.1g022195m	AT5G23240.1	DNAJ heat shock N-terminal domain-containing protein	1.46103	5.042e-17
orange1.1g007944m	AT2G30520.1	Phototropic-responsive NPH3 family protein	1.46102	8.46108e-19
orange1.1g009177m	AT2G30520.1	Phototropic-responsive NPH3 family protein	1.45957	2.24828e-19
orange1.1g030984m	AT5G64040.1	photosystem I reaction center subunit PSI-N, chloroplast, putative / PSI-N, putative (PSAN)	1.458	6.83008e-17
orange1.1g025441m	AT2G37240.1	Thioredoxin superfamily protein	1.45787	4.79549e-20
orange1.1g025474m	AT2G37240.1	Thioredoxin superfamily protein	1.45643	7.49226e-17
orange1.1g012625m	AT5G17300.1	Homeodomain-like superfamily protein	1.45628	5.56951e-20
orange1.1g024546m	AT3G14770.1	Nodulin MtN3 family protein	1.45563	3.01129e-13
orange1.1g030838m	AT1G27510.1	Protein of unknown function (DUF3506)	1.4551	2.4099e-16
orange1.1g021686m	AT5G42760.1	Leucine carboxyl methyltransferase	1.45242	2.08503e-14
orange1.1g017682m	AT5G27930.2	Protein phosphatase 2C family protein	1.4512	4.01615e-18
orange1.1g005154m	AT1G62750.1	Translation elongation factor EFG/EF2 protein	1.45102	2.3662e-18
orange1.1g031835m	AT4G22220.1	SufE/NifU family protein	1.44977	1.05521e-17
orange1.1g033521m	AT1G49310.1		1.44703	5.29133e-16
orange1.1g003230m	AT5G03650.1	starch branching enzyme 2.2	1.4468	2.26793e-19
orange1.1g008366m	AT3G09220.1	laccase 7	1.44654	6.91899e-14
orange1.1g010521m	AT1G64860.1	sigma factor A	1.44636	1.45108e-18
orange1.1g044915m	AT4G23890.1		1.44569	6.9749e-14
orange1.1g030795m	AT5G64040.1	photosystem I reaction center subunit PSI-N, chloroplast, putative / PSI-N, putative (PSAN)	1.44438	1.04886e-16
orange1.1g004765m	AT5G03650.1	starch branching enzyme 2.2	1.44369	8.96543e-20
orange1.1g033052m			1.44321	2.41443e-17
orange1.1g014987m	AT5G49360.1	beta-xylosidase 1	1.4428	1.08322e-15
orange1.1g011423m	AT1G76490.1	hydroxy methylglutaryl CoA reductase 1	1.44257	3.44538e-14
orange1.1g002698m	AT2G42600.1	phosphoenolpyruvate carboxylase 2	1.44007	2.36492e-14
orange1.1g030659m	AT1G69760.1		1.43961	4.14786e-16
orange1.1g025522m	AT2G37240.1	Thioredoxin superfamily protein	1.4375	2.27208e-18
orange1.1g003390m	AT5G03650.1	starch branching enzyme 2.2	1.43577	2.65161e-18
orange1.1g016620m	AT1G68010.1	hydroxypyruvate reductase	1.4352	3.37984e-19
orange1.1g022672m	AT1G68010.1	hydroxypyruvate reductase	1.43416	1.22018e-16
orange1.1g025756m	AT2G37240.1	Thioredoxin superfamily protein	1.43124	1.23079e-16
orange1.1g034318m			1.43018	6.16324e-20
orange1.1g029448m	AT5G37550.1		1.42743	1.07693e-13
orange1.1g024126m	AT2G42750.1	DNAJ heat shock N-terminal domain-containing protein	1.42717	3.81662e-15
orange1.1g008154m	AT5G24300.2	Glycogen/starch synthases, ADP-glucose type	1.42675	1.19347e-17
orange1.1g030417m	AT5G64040.2	photosystem I reaction center subunit PSI-N, chloroplast, putative / PSI-N, putative (PSAN)	1.42538	3.5531e-16
orange1.1g025117m	AT5G36700.4	2-phosphoglycolate phosphatase 1	1.42449	9.12605e-17
orange1.1g026494m	AT1G78780.2	pathogenesis-related family protein	1.42427	1.14646e-18
orange1.1g009493m	AT1G02205.3	Fatty acid hydroxylase superfamily	1.42298	9.10243e-17
orange1.1g042855m	AT5G64040.1	photosystem I reaction center subunit PSI-N, chloroplast, putative / PSI-N, putative (PSAN)	1.42053	1.98442e-18
orange1.1g028939m	AT1G73650.3	Protein of unknown function (DUF1295)	1.41933	6.17203e-18
orange1.1g009310m	AT5G08740.1	NAD(P)H dehydrogenase C1	1.41844	5.908e-17
orange1.1g010331m	AT5G08740.1	NAD(P)H dehydrogenase C1	1.41829	1.7534e-18
orange1.1g017785m	AT5G36700.2	2-phosphoglycolate phosphatase 1	1.41753	3.44117e-18
orange1.1g027048m	AT4G27670.1	heat shock protein 21	1.41669	6.76038e-17
orange1.1g017636m	AT3G08030.1	Protein of unknown function, DUF642	1.41646	1.21785e-14
orange1.1g029590m	AT3G14770.1	Nodulin MtN3 family protein	1.416	3.71961e-13
orange1.1g040391m			1.41543	1.45476e-17
orange1.1g044823m	AT2G36760.1	UDP-glucosyl transferase 73C2	1.41479	1.67369e-18
orange1.1g003474m	AT5G03650.1	starch branching enzyme 2.2	1.41395	3.56059e-19
orange1.1g020797m	AT1G09340.1	chloroplast RNA binding	1.41346	2.30625e-17
orange1.1g042783m	AT3G21240.1	4-coumarate:CoA ligase 2	1.41294	6.266e-16
orange1.1g022224m	AT2G25940.1	alpha-vacuolar processing enzyme	1.41166	9.88883e-18
orange1.1g008652m	AT2G36990.1	RNApolymerase sigma-subunit F	1.40994	1.22018e-16
orange1.1g010809m	AT2G30950.1	FtsH extracellular protease family	1.40977	7.11585e-19
orange1.1g015175m	AT1G26560.1	beta glucosidase 40	1.40927	1.63951e-14
orange1.1g011482m	AT1G79720.1	Eukaryotic aspartyl protease family protein	1.4071	5.89574e-08
orange1.1g006091m	AT5G24300.2	Glycogen/starch synthases, ADP-glucose type	1.40703	1.15404e-17
orange1.1g027026m	AT4G27670.1	heat shock protein 21	1.40647	1.77953e-18
orange1.1g031500m	AT5G06760.1	Late Embryogenesis Abundant 4-5	1.40638	3.29471e-14
orange1.1g011992m	AT2G36990.1	RNApolymerase sigma-subunit F	1.40533	6.08572e-17
orange1.1g003226m	AT5G03650.1	starch branching enzyme 2.2	1.40367	2.26084e-18
orange1.1g017361m	AT4G36530.2	alpha/beta-Hydrolases superfamily protein	1.40307	5.84201e-19
orange1.1g013591m	AT5G51760.1	Protein phosphatase 2C family protein	1.40305	1.75173e-17
orange1.1g010408m	AT5G49360.1	beta-xylosidase 1	1.40258	3.12497e-16
orange1.1g032862m	AT5G45570.1	Ulp1 protease family protein	1.40257	5.32104e-17
orange1.1g032948m			1.40207	2.29412e-14
orange1.1g036971m	AT5G54160.1	O-methyltransferase 1	1.39924	2.71246e-18
orange1.1g009535m	AT1G61820.1	beta glucosidase 46	1.39917	2.28662e-18
orange1.1g022757m	AT5G36700.1	2-phosphoglycolate phosphatase 1	1.39862	8.24268e-18
orange1.1g021980m	AT4G36530.2	alpha/beta-Hydrolases superfamily protein	1.39784	3.20959e-18
orange1.1g047091m	AT3G49190.1	O-acyltransferase (WSD1-like) family protein	1.39717	1.13793e-14
orange1.1g009689m	AT1G44446.1	Pheophorbide a oxygenase family protein with Rieske [2Fe-2S] domain	1.3968	4.13006e-16
orange1.1g007089m	AT5G49360.1	beta-xylosidase 1	1.39655	1.57501e-14
orange1.1g021290m	AT4G38970.2	fructose-bisphosphate aldolase 2	1.39562	1.10808e-16
orange1.1g047911m	AT3G25882.1	NIM1-interacting 2	1.39447	2.4312e-17
orange1.1g042816m	AT1G62960.1	ACC synthase 10	1.39393	4.10087e-16
orange1.1g028038m	AT5G21430.1	Chaperone DnaJ-domain superfamily protein	1.39003	2.93083e-14
orange1.1g025925m	AT1G18180.1	Protein of unknown function (DUF1295)	1.38959	1.79664e-17
orange1.1g014339m	AT1G61820.1	beta glucosidase 46	1.38822	1.71619e-17
orange1.1g032673m	AT1G09200.1	Histone superfamily protein	1.38665	6.10208e-17
orange1.1g028030m	AT3G26060.1	Thioredoxin superfamily protein	1.38556	2.88673e-16
orange1.1g032144m	AT4G31560.1	high chlorophyll fluorescence 153	1.38529	2.76385e-15
orange1.1g003861m	AT4G04850.2	K+ efflux antiporter 3	1.38448	1.12303e-17
orange1.1g021331m	AT1G09340.1	chloroplast RNA binding	1.38438	6.10208e-17
orange1.1g048576m	AT3G15500.1	NAC domain containing protein 3	1.38429	8.43908e-14
orange1.1g033384m	AT3G06420.1	Ubiquitin-like superfamily protein	1.38367	3.08127e-18
orange1.1g022493m	AT5G27930.1	Protein phosphatase 2C family protein	1.38295	8.38434e-20
orange1.1g019820m	AT1G27461.1		1.38267	8.38957e-14
orange1.1g031298m	AT5G13080.1	WRKY DNA-binding protein 75	1.38261	8.29777e-17
orange1.1g022725m	AT4G10340.1	light harvesting complex of photosystem II 5	1.38154	4.93223e-18
orange1.1g033997m	AT4G27745.1	Yippee family putative zinc-binding protein	1.38064	2.66545e-16
orange1.1g016162m	AT1G68010.1	hydroxypyruvate reductase	1.38047	5.08433e-17
orange1.1g038151m	AT2G36790.1	UDP-glucosyl transferase 73C6	1.38017	6.58718e-18
orange1.1g005334m	AT5G67360.1	Subtilase family protein	1.38006	5.57659e-17
orange1.1g033460m	AT1G71950.1	Proteinase inhibitor, propeptide	1.37978	4.51293e-16
orange1.1g021923m	AT1G76570.1	Chlorophyll A-B binding family protein	1.37691	7.30883e-18
orange1.1g031150m	AT2G04039.1		1.37666	3.67279e-15
orange1.1g029453m	AT4G02080.1	secretion-associated RAS super family 2	1.37612	1.03312e-17
orange1.1g016803m	AT3G15850.1	fatty acid desaturase 5	1.37571	1.01313e-17
orange1.1g014844m	AT4G25990.2	CCT motif family protein	1.37536	2.43628e-17
orange1.1g028185m	AT2G38710.1	AMMECR1 family	1.37535	5.94634e-19
orange1.1g010835m	AT1G64860.1	sigma factor A	1.37494	2.16436e-18
orange1.1g038790m	AT1G63840.1	RING/U-box superfamily protein	1.37474	1.47758e-13
orange1.1g040559m	AT4G21200.1	gibberellin 2-oxidase 8	1.37297	1.05639e-17
orange1.1g030431m	AT2G33590.1	NAD(P)-binding Rossmann-fold superfamily protein	1.37272	1.40121e-18
orange1.1g006866m	AT5G49360.1	beta-xylosidase 1	1.37137	8.32601e-15
orange1.1g010827m	AT5G08740.1	NAD(P)H dehydrogenase C1	1.37058	8.48691e-17
orange1.1g021580m	AT3G62730.1		1.36909	3.52796e-18
orange1.1g039536m	AT5G28050.1	Cytidine/deoxycytidylate deaminase family protein	1.36849	4.75478e-19
orange1.1g027245m	AT2G37240.1	Thioredoxin superfamily protein	1.3682	2.4599e-18
orange1.1g030510m	AT2G33590.1	NAD(P)-binding Rossmann-fold superfamily protein	1.368	2.16801e-16
orange1.1g006468m	AT4G36360.1	beta-galactosidase 3	1.36753	3.47316e-13
orange1.1g047842m	AT2G23180.1	cytochrome P450, family 96, subfamily A, polypeptide 1	1.36681	3.47768e-13
orange1.1g012325m	AT2G07050.1	cycloartenol synthase 1	1.36677	1.8707e-15
orange1.1g022464m	AT4G03140.1	NAD(P)-binding Rossmann-fold superfamily protein	1.36568	4.12647e-19
orange1.1g029830m	AT2G30695.1		1.36563	1.67477e-16
orange1.1g042079m	AT3G56380.1	response regulator 17	1.36522	5.42075e-16
orange1.1g045533m	AT5G23960.1	terpene synthase 21	1.36464	3.15809e-16
orange1.1g015633m	AT5G27930.2	Protein phosphatase 2C family protein	1.36456	1.15051e-14
orange1.1g014963m	AT5G08380.1	alpha-galactosidase 1	1.36364	8.5108e-15
orange1.1g034072m	AT5G26780.2	serine hydroxymethyltransferase 2	1.36309	6.32092e-13
orange1.1g036146m	AT2G36885.1		1.36253	1.90194e-17
orange1.1g019928m	AT5G36700.2	2-phosphoglycolate phosphatase 1	1.36234	7.17709e-18
orange1.1g010683m	AT5G11580.1	Regulator of chromosome condensation (RCC1) family protein	1.36123	4.51613e-16
orange1.1g017373m	AT4G26080.1	Protein phosphatase 2C family protein	1.36024	1.17922e-17
orange1.1g034205m	AT2G30540.1	Thioredoxin superfamily protein	1.35995	1.61173e-13
orange1.1g038674m	AT5G55630.1	Outward rectifying potassium channel protein	1.3599	3.35235e-16
orange1.1g024995m	AT3G23700.1	Nucleic acid-binding proteins superfamily	1.35923	2.34775e-18
orange1.1g044801m	AT5G24090.1	chitinase A	1.35857	1.54797e-18
orange1.1g020301m	AT1G68010.1	hydroxypyruvate reductase	1.35822	9.49888e-15
orange1.1g046242m	AT1G16880.1	uridylyltransferase-related	1.35723	5.96118e-20
orange1.1g028299m	AT5G27280.1	Zim17-type zinc finger protein	1.35697	1.28057e-19
orange1.1g034330m	AT4G10265.1	Wound-responsive family protein	1.35671	4.68427e-19
orange1.1g005553m	AT1G01580.1	ferric reduction oxidase 2	1.35526	3.33993e-14
orange1.1g027531m	AT3G55120.1	Chalcone-flavanone isomerase family protein	1.355	2.48953e-16
orange1.1g025906m	AT4G24010.1	cellulose synthase like G1	1.35439	1.11438e-15
orange1.1g027636m	AT5G53370.1	pectin methylesterase PCR fragment F	1.35393	1.29321e-16
orange1.1g042170m	AT4G01950.1	glycerol-3-phosphate acyltransferase 3	1.35378	3.19756e-12
orange1.1g028809m	AT5G51440.1	HSP20-like chaperones superfamily protein	1.35206	5.65009e-16
orange1.1g025865m	AT3G16240.1	delta tonoplast integral protein	1.35153	1.89135e-15
orange1.1g015888m	AT4G38970.1	fructose-bisphosphate aldolase 2	1.35008	2.1964e-16
orange1.1g008556m	AT2G36990.1	RNApolymerase sigma-subunit F	1.34873	1.37014e-15
orange1.1g030172m	AT3G23700.1	Nucleic acid-binding proteins superfamily	1.34772	6.47901e-18
orange1.1g028057m	AT5G58260.1	oxidoreductases, acting on NADH or NADPH, quinone or similar compound as acceptor	1.34761	2.23541e-17
orange1.1g033145m	AT5G20935.1		1.34598	2.00337e-17
orange1.1g021919m	AT4G25850.1	OSBP(oxysterol binding protein)-related protein 4B	1.34481	6.09081e-14
orange1.1g013231m	AT3G51860.1	cation exchanger 3	1.34405	6.73116e-17
orange1.1g036996m	AT2G20340.1	Pyridoxal phosphate (PLP)-dependent transferases superfamily protein	1.3415	1.181e-14
orange1.1g025721m	AT2G30695.1		1.34135	1.9214e-16
orange1.1g036917m	AT2G40890.1	cytochrome P450, family 98, subfamily A, polypeptide 3	1.3411	3.29186e-18
orange1.1g005404m	AT4G36360.1	beta-galactosidase 3	1.34089	3.1504e-13
orange1.1g030088m	AT1G34000.1	one-helix protein 2	1.34016	7.64803e-17
orange1.1g010234m	AT1G07670.1	endomembrane-type CA-ATPase 4	1.33966	5.90908e-16
orange1.1g027869m	AT5G11950.2	Putative lysine decarboxylase family protein	1.33928	3.13211e-13
orange1.1g041111m	AT1G01120.1	3-ketoacyl-CoA synthase 1	1.33827	3.85942e-13
orange1.1g029678m	AT3G16990.1	Haem oxygenase-like, multi-helical	1.33585	1.24013e-17
orange1.1g017989m	AT2G38170.1	cation exchanger 1	1.33459	4.59583e-15
orange1.1g045056m	AT3G26040.1	HXXXD-type acyl-transferase family protein	1.33403	3.65272e-18
orange1.1g035008m			1.33398	6.57724e-15
orange1.1g005964m	AT5G15410.2	Cyclic nucleotide-regulated ion channel family protein	1.33249	5.09654e-13
orange1.1g041448m	AT5G45010.1	DSS1 homolog on chromosome V	1.33206	6.85718e-17
orange1.1g031865m	AT2G24090.1	Ribosomal protein L35	1.33205	6.13503e-17
orange1.1g027300m	AT3G15840.1	post-illumination chlorophyll fluorescence increase	1.33138	8.24268e-18
orange1.1g008352m	AT2G36990.1	RNApolymerase sigma-subunit F	1.32989	2.18486e-17
orange1.1g016568m	AT4G38970.1	fructose-bisphosphate aldolase 2	1.32924	3.68121e-17
orange1.1g009100m	AT3G18750.3	with no lysine (K) kinase 6	1.32777	9.85058e-17
orange1.1g036936m	AT3G53150.1	UDP-glucosyl transferase 73D1	1.32587	4.8854e-16
orange1.1g011454m	AT1G64860.1	sigma factor A	1.32562	4.19994e-18
orange1.1g017204m	AT2G39730.1	rubisco activase	1.32522	1.37234e-16
orange1.1g016025m	AT5G09230.7	sirtuin 2	1.32438	4.77018e-18
orange1.1g046060m	AT5G66780.1		1.32365	1.40638e-18
orange1.1g032953m			1.32167	4.95219e-13
orange1.1g032484m	AT1G69730.1	Wall-associated kinase family protein	1.32104	1.92034e-16
orange1.1g013924m	AT5G11580.1	Regulator of chromosome condensation (RCC1) family protein	1.3201	1.21975e-16
orange1.1g036428m	AT5G28050.1	Cytidine/deoxycytidylate deaminase family protein	1.31909	1.59369e-16
orange1.1g046072m	AT3G24190.1	Protein kinase superfamily protein	1.31828	9.94245e-16
orange1.1g019336m	AT1G68010.1	hydroxypyruvate reductase	1.31458	2.45353e-15
orange1.1g014874m	AT3G62910.1	Peptide chain release factor 1	1.31448	1.05342e-19
orange1.1g012419m	AT3G26680.1	DNA repair metallo-beta-lactamase family protein	1.31448	1.98114e-17
orange1.1g007464m	AT2G46370.4	Auxin-responsive GH3 family protein	1.31426	3.14355e-15
orange1.1g016198m	AT5G09230.7	sirtuin 2	1.31396	4.00503e-18
orange1.1g006277m	AT1G49160.1	Protein kinase superfamily protein	1.31389	1.78048e-18
orange1.1g012383m	AT2G39730.1	rubisco activase	1.31385	3.43332e-18
orange1.1g028913m	AT5G25390.2	Integrase-type DNA-binding superfamily protein	1.31323	1.5797e-15
orange1.1g029487m	AT3G16990.1	Haem oxygenase-like, multi-helical	1.31255	3.15108e-18
orange1.1g034261m	AT3G12490.2	cystatin B	1.31251	1.41897e-16
orange1.1g022376m	AT4G24000.1	cellulose synthase like G2	1.31234	1.18737e-17
orange1.1g022811m	AT1G22360.1	UDP-glucosyl transferase 85A2	1.31184	1.23889e-16
orange1.1g022733m	AT5G23240.1	DNAJ heat shock N-terminal domain-containing protein	1.31158	7.75076e-17
orange1.1g034965m	AT5G49525.1		1.30994	1.64621e-18
orange1.1g010441m	AT2G45220.1	Plant invertase/pectin methylesterase inhibitor superfamily	1.3095	1.82309e-11
orange1.1g032152m	AT1G24020.2	MLP-like protein 423	1.30927	1.47612e-16
orange1.1g016235m	AT1G76570.1	Chlorophyll A-B binding family protein	1.3089	8.95337e-16
orange1.1g013818m	AT1G44446.1	Pheophorbide a oxygenase family protein with Rieske [2Fe-2S] domain	1.30853	4.69823e-16
orange1.1g015337m	AT1G51140.1	basic helix-loop-helix (bHLH) DNA-binding superfamily protein	1.30845	8.05552e-17
orange1.1g040346m	AT4G09650.1	ATP synthase delta-subunit gene	1.30839	3.13684e-18
orange1.1g045262m	AT1G52080.1	actin binding protein family	1.30837	1.17463e-14
orange1.1g031261m	AT1G80920.1	Chaperone DnaJ-domain superfamily protein	1.30761	2.37662e-18
orange1.1g014798m	AT2G30950.1	FtsH extracellular protease family	1.30737	2.56306e-16
orange1.1g008068m	AT2G46370.4	Auxin-responsive GH3 family protein	1.30654	4.63708e-18
orange1.1g027799m	AT2G48070.1	resistance to phytophthora 1	1.30452	1.14071e-13
orange1.1g022974m	AT5G13200.1	GRAM domain family protein	1.30353	8.47338e-17
orange1.1g017058m	AT1G44446.1	Pheophorbide a oxygenase family protein with Rieske [2Fe-2S] domain	1.30281	5.1968e-17
orange1.1g016994m	AT5G23810.1	amino acid permease 7	1.30257	1.30826e-17
orange1.1g034490m	AT1G03330.1	Small nuclear ribonucleoprotein family protein	1.30247	3.86388e-16
orange1.1g009406m	AT1G44446.1	Pheophorbide a oxygenase family protein with Rieske [2Fe-2S] domain	1.30165	2.08434e-15
orange1.1g026892m	AT1G71480.1	Nuclear transport factor 2 (NTF2) family protein	1.301	8.62541e-18
orange1.1g013940m	AT5G42370.1	Calcineurin-like metallo-phosphoesterase superfamily protein	1.30024	1.65652e-17
orange1.1g022626m	AT1G48910.1	Flavin-containing monooxygenase family protein	1.29899	5.05027e-18
orange1.1g027394m	AT5G66450.1	Phosphatidic acid phosphatase (PAP2) family protein	1.29885	6.40428e-18
orange1.1g025184m	AT1G77090.1	Mog1/PsbP/DUF1795-like photosystem II reaction center PsbP family protein	1.29832	8.7568e-18
orange1.1g003076m	AT4G36360.1	beta-galactosidase 3	1.29679	1.94479e-11
orange1.1g019694m	AT2G39730.1	rubisco activase	1.29652	1.91436e-18
orange1.1g010963m	AT2G24270.4	aldehyde dehydrogenase 11A3	1.29485	5.72343e-15
orange1.1g022033m	AT4G24000.1	cellulose synthase like G2	1.29428	1.06311e-17
orange1.1g046689m	AT5G40690.1		1.29409	1.64756e-16
orange1.1g020680m	AT5G65380.1	MATE efflux family protein	1.29344	8.32621e-14
orange1.1g005621m	AT3G55550.1	Concanavalin A-like lectin protein kinase family protein	1.29294	1.17715e-16
orange1.1g012409m	AT2G46370.4	Auxin-responsive GH3 family protein	1.29255	3.8766e-18
orange1.1g033414m	AT1G05620.1	uridine-ribohydrolase 2	1.29172	5.72626e-19
orange1.1g007815m	AT2G46370.4	Auxin-responsive GH3 family protein	1.29135	8.23222e-18
orange1.1g019994m	AT4G24000.1	cellulose synthase like G2	1.29084	6.32096e-17
orange1.1g038612m	AT5G20480.1	EF-TU receptor	1.29063	1.18854e-17
orange1.1g030903m	AT5G52960.1		1.29063	1.62047e-17
orange1.1g005916m	AT3G18750.3	with no lysine (K) kinase 6	1.29053	2.14387e-18
orange1.1g022739m	AT2G39730.1	rubisco activase	1.29004	9.80438e-18
orange1.1g023709m	AT1G64680.1		1.28982	8.75485e-13
orange1.1g026794m	AT3G23700.1	Nucleic acid-binding proteins superfamily	1.28972	1.03759e-16
orange1.1g042626m	AT3G46540.1	ENTH/VHS family protein	1.28947	4.72648e-17
orange1.1g025028m	AT1G64680.1		1.28873	3.49203e-13
orange1.1g019765m	AT3G22370.1	alternative oxidase 1A	1.28799	5.33351e-18
orange1.1g025187m	AT3G04930.2	DNA-binding storekeeper protein-related transcriptional regulator	1.28741	8.74798e-17
orange1.1g048816m	AT2G17036.1	F-box family protein with a domain of unknown function (DUF295)	1.28465	1.26603e-14
orange1.1g029353m	AT1G71480.1	Nuclear transport factor 2 (NTF2) family protein	1.28418	2.14387e-18
orange1.1g026722m	AT4G15920.1	Nodulin MtN3 family protein	1.28372	2.56074e-16
orange1.1g027152m	AT5G07020.1	proline-rich family protein	1.28278	2.29063e-16
orange1.1g001954m	AT5G43810.2	Stabilizer of iron transporter SufD / Polynucleotidyl transferase	1.28264	8.91492e-19
orange1.1g033051m	AT3G57680.1	Peptidase S41 family protein	1.282	3.09603e-15
orange1.1g037505m	AT5G40470.1	RNI-like superfamily protein	1.28191	4.75972e-16
orange1.1g022182m	AT1G48910.1	Flavin-containing monooxygenase family protein	1.28187	5.2186e-19
orange1.1g004277m	AT4G04850.2	K+ efflux antiporter 3	1.28148	8.80449e-15
orange1.1g024482m	AT4G10340.1	light harvesting complex of photosystem II 5	1.28129	2.99814e-17
orange1.1g040199m	AT2G27690.1	cytochrome P450, family 94, subfamily C, polypeptide 1	1.28117	1.15404e-17
orange1.1g045716m	AT4G38660.1	Pathogenesis-related thaumatin superfamily protein	1.2811	8.64167e-16
orange1.1g023441m	AT4G20760.1	NAD(P)-binding Rossmann-fold superfamily protein	1.281	2.64201e-17
orange1.1g019829m	AT5G27290.1		1.28086	2.45887e-16
orange1.1g030585m	AT1G06980.1		1.28035	5.08168e-14
orange1.1g035505m	AT5G43630.1	zinc knuckle (CCHC-type) family protein	1.2803	6.01239e-17
orange1.1g036913m	AT4G16160.2	Mitochondrial import inner membrane translocase subunit Tim17/Tim22/Tim23 family protein	1.27984	4.14171e-05
orange1.1g017112m	AT5G03260.1	laccase 11	1.27865	5.47701e-16
orange1.1g009000m	AT1G56310.1	Polynucleotidyl transferase, ribonuclease H-like superfamily protein	1.27755	4.66049e-19
orange1.1g025794m	AT4G31330.1	Protein of unknown function, DUF599	1.27538	6.76321e-14
orange1.1g009567m	AT2G36990.1	RNApolymerase sigma-subunit F	1.27475	1.90746e-16
orange1.1g039074m	AT2G24820.1	translocon at the inner envelope membrane of chloroplasts 55-II	1.27437	8.19072e-19
orange1.1g023372m	AT4G10340.1	light harvesting complex of photosystem II 5	1.27405	5.6374e-15
orange1.1g036667m	AT3G15620.1	DNA photolyase family protein	1.27403	1.79465e-16
orange1.1g042155m	AT4G28025.2		1.27379	3.67828e-19
orange1.1g027005m	AT4G03280.1	photosynthetic electron transfer C	1.27352	8.35638e-20
orange1.1g017609m	AT4G15450.1	Senescence/dehydration-associated protein-related	1.2717	3.07543e-15
orange1.1g041707m	AT3G54210.1	Ribosomal protein L17 family protein	1.27067	9.00026e-17
orange1.1g034453m	AT5G43150.1		1.26977	9.35975e-18
orange1.1g013518m	AT4G26270.1	phosphofructokinase 3	1.26864	2.69247e-16
orange1.1g048396m	AT3G02910.1	AIG2-like (avirulence induced gene) family protein	1.26863	9.04737e-18
orange1.1g029334m	AT3G12345.1		1.26811	1.91094e-16
orange1.1g029849m	AT5G23240.1	DNAJ heat shock N-terminal domain-containing protein	1.26715	8.16629e-17
orange1.1g032079m	AT1G80650.1	RNAse THREE-like protein 1	1.26707	3.34793e-18
orange1.1g038195m	AT1G70830.3	MLP-like protein 28	1.265	6.6583e-15
orange1.1g017668m	AT2G42570.1	TRICHOME BIREFRINGENCE-LIKE 39	1.26432	2.72073e-16
orange1.1g024217m	AT4G26080.1	Protein phosphatase 2C family protein	1.26431	6.02287e-18
orange1.1g025459m	AT3G22370.1	alternative oxidase 1A	1.264	4.62092e-16
orange1.1g002117m	AT5G64740.1	cellulose synthase 6	1.26308	7.95911e-16
orange1.1g026563m	AT5G01520.1	RING/U-box superfamily protein	1.26253	1.2987e-16
orange1.1g040287m	AT2G37430.1	C2H2 and C2HC zinc fingers superfamily protein	1.26117	3.73345e-16
orange1.1g029730m	AT3G16990.1	Haem oxygenase-like, multi-helical	1.26047	2.77364e-17
orange1.1g010737m	AT2G27690.1	cytochrome P450, family 94, subfamily C, polypeptide 1	1.26005	1.57629e-16
orange1.1g026803m	AT5G19940.1	Plastid-lipid associated protein PAP / fibrillin family protein	1.25925	2.35908e-16
orange1.1g022046m	AT2G19570.1	cytidine deaminase 1	1.25832	7.51159e-17
orange1.1g003649m	AT4G36360.1	beta-galactosidase 3	1.2583	9.06308e-12
orange1.1g009010m	AT2G30070.1	potassium transporter 1	1.2575	5.30818e-17
orange1.1g029417m	AT5G54600.1	Translation protein SH3-like family protein	1.25613	3.98545e-17
orange1.1g023125m	AT4G24510.1	HXXXD-type acyl-transferase family protein	1.25598	2.41003e-17
orange1.1g042544m	AT5G13710.1	sterol methyltransferase 1	1.25548	6.26848e-18
orange1.1g007224m	AT1G32900.1	UDP-Glycosyltransferase superfamily protein	1.25523	6.68489e-12
orange1.1g012975m	AT2G25220.1	Protein kinase superfamily protein	1.25512	1.74369e-17
orange1.1g033813m	AT3G21055.1	photosystem II subunit T	1.25425	2.50725e-16
orange1.1g028578m	AT4G20760.1	NAD(P)-binding Rossmann-fold superfamily protein	1.25365	5.33565e-17
orange1.1g013579m	AT3G48310.1	cytochrome P450, family 71, subfamily A, polypeptide 22	1.25325	5.37895e-15
orange1.1g007367m	AT5G42270.1	FtsH extracellular protease family	1.25262	7.64803e-17
orange1.1g031744m	AT3G11780.1	MD-2-related lipid recognition domain-containing protein / ML domain-containing protein	1.25204	4.92243e-17
orange1.1g004253m	AT5G03650.1	starch branching enzyme 2.2	1.25098	2.29959e-15
orange1.1g008234m	AT3G21670.1	Major facilitator superfamily protein	1.25086	1.41439e-14
orange1.1g023835m	AT1G07090.1	Protein of unknown function (DUF640)	1.2505	1.35467e-15
orange1.1g032241m	AT4G03280.1	photosynthetic electron transfer C	1.25009	1.01405e-16
orange1.1g041139m	AT3G23400.1	Plastid-lipid associated protein PAP / fibrillin family protein	1.24941	9.18429e-16
orange1.1g022578m	AT1G09340.1	chloroplast RNA binding	1.24909	1.05469e-15
orange1.1g037640m	AT2G36750.1	UDP-glucosyl transferase 73C1	1.249	1.87251e-17
orange1.1g033212m	AT1G30260.1		1.24809	6.51665e-11
orange1.1g010448m	AT1G32900.1	UDP-Glycosyltransferase superfamily protein	1.24787	2.24419e-12
orange1.1g031725m	AT2G33450.1	Ribosomal L28 family	1.24762	1.27064e-16
orange1.1g042883m	AT2G32950.1	Transducin/WD40 repeat-like superfamily protein	1.24497	1.55137e-15
orange1.1g008231m	AT3G21670.1	Major facilitator superfamily protein	1.24483	1.14009e-13
orange1.1g011339m	AT2G36760.1	UDP-glucosyl transferase 73C2	1.24482	1.27791e-14
orange1.1g001373m	AT2G21770.1	cellulose synthase A9	1.24303	2.35048e-14
orange1.1g047888m	AT1G02880.3	thiamin pyrophosphokinase1	1.24228	7.64381e-18
orange1.1g043022m	AT1G20020.1	ferredoxin-NADP(+)-oxidoreductase 2	1.24226	1.48334e-15
orange1.1g025812m	AT5G60540.1	pyridoxine biosynthesis 2	1.24211	2.24034e-18
orange1.1g024654m	AT2G34430.1	light-harvesting chlorophyll-protein complex II subunit B1	1.24186	3.9049e-19
orange1.1g018077m	AT3G13610.1	2-oxoglutarate (2OG) and Fe(II)-dependent oxygenase superfamily protein	1.24127	2.8085e-13
orange1.1g014244m	AT2G39730.2	rubisco activase	1.24088	2.85184e-15
orange1.1g003153m	AT4G35790.2	phospholipase D delta	1.2403	7.37764e-11
orange1.1g020119m	AT5G37600.1	glutamine synthase clone R1	1.23955	7.29434e-14
orange1.1g007212m	AT1G32900.1	UDP-Glycosyltransferase superfamily protein	1.23942	7.14899e-12
orange1.1g024907m	AT4G02405.1	S-adenosyl-L-methionine-dependent methyltransferases superfamily protein	1.23805	1.53107e-18
orange1.1g011142m	AT2G36750.1	UDP-glucosyl transferase 73C1	1.23802	2.65368e-16
orange1.1g046745m	AT5G45570.1	Ulp1 protease family protein	1.23733	7.29265e-14
orange1.1g033358m	AT5G20935.1		1.23708	7.93401e-16
orange1.1g033255m	AT4G01150.1		1.23707	7.99445e-17
orange1.1g001492m	AT1G04920.1	sucrose phosphate synthase 3F	1.23628	1.90123e-16
orange1.1g038419m	AT1G61100.1	disease resistance protein (TIR class), putative	1.23606	1.32722e-18
orange1.1g001382m	AT2G21770.1	cellulose synthase A9	1.23531	6.14047e-17
orange1.1g018490m	AT1G29700.1	Metallo-hydrolase/oxidoreductase superfamily protein	1.23501	2.56292e-17
orange1.1g034707m	AT3G12490.2	cystatin B	1.2349	1.42746e-15
orange1.1g022090m	AT1G48910.1	Flavin-containing monooxygenase family protein	1.23473	3.05853e-18
orange1.1g012458m	AT5G23810.1	amino acid permease 7	1.23399	1.18854e-17
orange1.1g021854m	AT1G72640.1	NAD(P)-binding Rossmann-fold superfamily protein	1.23382	5.49701e-16
orange1.1g007247m	AT1G32900.1	UDP-Glycosyltransferase superfamily protein	1.23362	3.26648e-12
orange1.1g037257m	AT5G20935.1		1.23347	9.867e-15
orange1.1g020470m	AT5G09220.1	amino acid permease 2	1.23324	1.12144e-15
orange1.1g031181m	AT4G01150.1		1.23317	5.76794e-18
orange1.1g029740m	AT4G10340.1	light harvesting complex of photosystem II 5	1.23192	3.06943e-14
orange1.1g030669m	AT5G64310.1	arabinogalactan protein 1	1.23179	9.47826e-13
orange1.1g034317m	AT1G29910.1	chlorophyll A/B binding protein 3	1.23025	1.79755e-17
orange1.1g017538m	AT4G25990.2	CCT motif family protein	1.22948	5.23045e-15
orange1.1g039613m	AT1G21230.1	wall associated kinase 5	1.22915	6.92551e-15
orange1.1g030287m	AT2G47830.1	Cation efflux family protein	1.22879	1.40685e-17
orange1.1g021091m	AT4G02405.1	S-adenosyl-L-methionine-dependent methyltransferases superfamily protein	1.22825	2.94074e-18
orange1.1g044971m	AT1G29920.1	chlorophyll A/B-binding protein 2	1.22793	1.14103e-14
orange1.1g001384m	AT1G74360.1	Leucine-rich repeat protein kinase family protein	1.22707	2.30254e-17
orange1.1g030701m	AT1G50900.1	Ankyrin repeat family protein	1.2264	1.52932e-17
orange1.1g015224m	AT3G03690.1	Core-2/I-branching beta-1,6-N-acetylglucosaminyltransferase family protein	1.22634	1.63371e-14
orange1.1g043845m	AT3G02468.1	conserved peptide upstream open reading frame 9	1.2263	4.72181e-11
orange1.1g022869m	AT3G08030.2	Protein of unknown function, DUF642	1.22628	7.8315e-12
orange1.1g001067m	AT3G19960.1	myosin 1	1.22622	1.90123e-16
orange1.1g004349m	AT1G19110.1	inter-alpha-trypsin inhibitor heavy chain-related	1.22531	7.9154e-17
orange1.1g025550m	AT4G22300.1	carboxylesterases	1.22499	1.4718e-17
orange1.1g030996m	AT1G63800.1	ubiquitin-conjugating enzyme 5	1.22435	1.51473e-14
orange1.1g022335m	AT3G12800.1	short-chain dehydrogenase-reductase B	1.22419	1.1336e-19
orange1.1g029477m	AT4G01900.1	GLNB1 homolog	1.22336	7.1821e-17
orange1.1g033131m	AT5G54600.1	Translation protein SH3-like family protein	1.22303	2.63567e-18
orange1.1g013447m	AT1G64860.1	sigma factor A	1.22281	3.56055e-14
orange1.1g004551m	AT3G19960.1	myosin 1	1.22209	2.6223e-13
orange1.1g015613m	AT5G09230.7	sirtuin 2	1.22196	1.1368e-15
orange1.1g026395m	AT1G76570.1	Chlorophyll A-B binding family protein	1.22195	1.79461e-15
orange1.1g029914m	AT2G30695.2		1.22187	5.62717e-14
orange1.1g030079m	AT3G10500.1	NAC domain containing protein 53	1.22057	1.65333e-18
orange1.1g031583m	AT4G22160.2		1.22052	2.97429e-18
orange1.1g034692m			1.21926	1.16795e-16
orange1.1g002155m	AT5G07280.1	Leucine-rich repeat transmembrane protein kinase	1.2192	6.60051e-15
orange1.1g018434m	AT5G37600.1	glutamine synthase clone R1	1.21899	1.52097e-15
orange1.1g020275m	AT3G25900.1	Homocysteine S-methyltransferase family protein	1.21838	8.68806e-15
orange1.1g006138m	AT3G51895.1	sulfate transporter 3;1	1.21823	1.71835e-12
orange1.1g014713m	AT5G42370.1	Calcineurin-like metallo-phosphoesterase superfamily protein	1.218	5.1144e-15
orange1.1g027379m	AT5G53830.1	VQ motif-containing protein	1.21783	2.41557e-16
orange1.1g002425m	AT2G21770.1	cellulose synthase A9	1.21775	5.31909e-14
orange1.1g028056m	AT4G20760.1	NAD(P)-binding Rossmann-fold superfamily protein	1.2177	1.88517e-17
orange1.1g010738m	AT1G44446.3	Pheophorbide a oxygenase family protein with Rieske [2Fe-2S] domain	1.21742	1.17712e-14
orange1.1g005574m	AT1G73990.1	signal peptide peptidase	1.21703	2.61879e-17
orange1.1g026690m	AT4G35840.1	RING/U-box superfamily protein	1.21663	6.60823e-16
orange1.1g006034m	AT4G04850.2	K+ efflux antiporter 3	1.21661	1.48334e-15
orange1.1g005469m	AT5G54250.2	cyclic nucleotide-gated cation channel 4	1.21651	6.49338e-17
orange1.1g026269m	AT5G19940.1	Plastid-lipid associated protein PAP / fibrillin family protein	1.21627	5.18265e-16
orange1.1g013875m	AT5G03260.1	laccase 11	1.21589	1.01545e-16
orange1.1g012012m	AT5G54250.1	cyclic nucleotide-gated cation channel 4	1.21568	2.91767e-17
orange1.1g000207m	AT3G13330.1	proteasome activating protein 200	1.21566	2.30454e-12
orange1.1g012212m	AT3G02100.1	UDP-Glycosyltransferase superfamily protein	1.2156	4.93488e-16
orange1.1g004593m	AT1G71820.1	SEC6	1.2143	3.46234e-17
orange1.1g029366m	AT1G23110.3		1.21412	3.28195e-18
orange1.1g028487m	AT4G38960.1	B-box type zinc finger family protein	1.21263	2.71779e-15
orange1.1g031958m	AT5G01520.1	RING/U-box superfamily protein	1.21235	5.75173e-14
orange1.1g028627m	AT5G01520.1	RING/U-box superfamily protein	1.21217	6.31302e-15
orange1.1g037690m	AT2G04690.1	Pyridoxamine 5\'-phosphate oxidase family protein	1.21107	3.58136e-17
orange1.1g024993m	AT5G60540.1	pyridoxine biosynthesis 2	1.20975	4.05603e-17
orange1.1g017063m	AT2G42570.1	TRICHOME BIREFRINGENCE-LIKE 39	1.20957	1.3677e-16
orange1.1g022496m	AT5G19370.1	rhodanese-like domain-containing protein / PPIC-type PPIASE domain-containing protein	1.20903	4.0852e-17
orange1.1g030472m	AT4G02725.1		1.20847	3.2268e-15
orange1.1g031394m	AT5G54600.1	Translation protein SH3-like family protein	1.20823	4.50496e-15
orange1.1g033251m	AT3G51030.1	thioredoxin H-type 1	1.20571	3.07147e-14
orange1.1g015101m	AT1G44446.1	Pheophorbide a oxygenase family protein with Rieske [2Fe-2S] domain	1.20504	9.207e-13
orange1.1g004448m	AT2G42600.1	phosphoenolpyruvate carboxylase 2	1.20487	1.55469e-17
orange1.1g021859m	AT5G56860.1	GATA type zinc finger transcription factor family protein	1.20482	5.14302e-17
orange1.1g036289m	AT4G39700.1	Heavy metal transport/detoxification superfamily protein	1.2037	3.35813e-11
orange1.1g046367m	AT1G21840.1	urease accessory protein F	1.2021	3.42941e-15
orange1.1g038446m	AT4G25910.1	NFU domain protein 3	1.20139	1.08493e-16
orange1.1g042202m	AT2G41540.3	6-phosphogluconate dehydrogenase family protein	1.20076	1.46357e-14
orange1.1g031282m	AT5G01520.1	RING/U-box superfamily protein	1.19932	2.34242e-16
orange1.1g028702m	AT1G22850.1	SNARE associated Golgi protein family	1.1989	4.00707e-18
orange1.1g015233m	AT4G00050.1	basic helix-loop-helix (bHLH) DNA-binding superfamily protein	1.19755	8.05869e-16
orange1.1g025555m	AT1G77090.1	Mog1/PsbP/DUF1795-like photosystem II reaction center PsbP family protein	1.19651	6.50665e-15
orange1.1g037575m	AT3G25410.1	Sodium Bile acid symporter family	1.19531	1.39978e-16
orange1.1g030577m	AT4G38960.3	B-box type zinc finger family protein	1.19489	1.21954e-14
orange1.1g031799m	AT3G17130.1	Plant invertase/pectin methylesterase inhibitor superfamily protein	1.19479	8.48691e-17
orange1.1g026172m	AT5G01520.1	RING/U-box superfamily protein	1.19452	2.147e-13
orange1.1g012927m	AT5G23810.1	amino acid permease 7	1.19403	2.0396e-16
orange1.1g023069m	AT4G00430.1	plasma membrane intrinsic protein 1;4	1.19387	7.75075e-17
orange1.1g022530m	AT2G45380.1		1.19228	2.34699e-13
orange1.1g008484m	AT5G03260.1	laccase 11	1.1917	8.002e-15
orange1.1g030512m	AT5G19940.1	Plastid-lipid associated protein PAP / fibrillin family protein	1.19165	6.47586e-15
orange1.1g013599m	AT5G65380.1	MATE efflux family protein	1.19099	4.43337e-13
orange1.1g013427m	AT5G23810.1	amino acid permease 7	1.19077	7.18747e-18
orange1.1g005713m	AT5G13650.1	elongation factor family protein	1.1906	2.28611e-17
orange1.1g029583m	AT5G23240.1	DNAJ heat shock N-terminal domain-containing protein	1.18957	4.93488e-16
orange1.1g005279m	AT1G12240.1	Glycosyl hydrolases family 32 protein	1.18895	1.77169e-16
orange1.1g030480m	AT1G18100.1	PEBP (phosphatidylethanolamine-binding protein) family protein	1.18881	5.59473e-16
orange1.1g044208m			1.18874	5.03336e-15
orange1.1g013669m	AT1G69800.2	Cystathionine beta-synthase (CBS) protein	1.18869	4.86788e-16
orange1.1g026064m	AT2G05840.1	20S proteasome subunit PAA2	1.18787	1.17755e-14
orange1.1g032875m	AT4G08850.1	Leucine-rich repeat receptor-like protein kinase family protein	1.18773	4.98614e-14
orange1.1g030636m	AT1G18100.1	PEBP (phosphatidylethanolamine-binding protein) family protein	1.18675	3.23746e-16
orange1.1g027687m	AT1G51100.1		1.18652	6.14829e-16
orange1.1g007807m	AT4G25230.2	RPM1 interacting protein 2	1.18642	2.27806e-16
orange1.1g036782m	AT2G30130.1	Lateral organ boundaries (LOB) domain family protein	1.1864	2.91777e-17
orange1.1g035343m	AT1G16880.2	uridylyltransferase-related	1.18633	4.46079e-18
orange1.1g021237m	AT1G29700.1	Metallo-hydrolase/oxidoreductase superfamily protein	1.18548	1.49667e-13
orange1.1g025701m	AT5G09220.1	amino acid permease 2	1.18532	4.48121e-17
orange1.1g018563m	AT5G09230.7	sirtuin 2	1.18511	1.82812e-17
orange1.1g018559m	AT1G08810.1	myb domain protein 60	1.18492	1.98583e-13
orange1.1g046605m	AT4G34131.1	UDP-glucosyl transferase 73B3	1.18441	5.57437e-16
orange1.1g030269m	AT5G58260.1	oxidoreductases, acting on NADH or NADPH, quinone or similar compound as acceptor	1.18426	3.4336e-16
orange1.1g001068m	AT3G19960.1	myosin 1	1.18345	1.62751e-15
orange1.1g039097m	AT3G61220.1	NAD(P)-binding Rossmann-fold superfamily protein	1.18299	1.51668e-14
orange1.1g030940m	AT1G50020.1		1.1829	3.77205e-12
orange1.1g024235m	AT4G10340.1	light harvesting complex of photosystem II 5	1.18278	9.58383e-14
orange1.1g022540m	AT5G19370.1	rhodanese-like domain-containing protein / PPIC-type PPIASE domain-containing protein	1.18063	3.8994e-17
orange1.1g022338m	AT2G46930.1	Pectinacetylesterase family protein	1.18061	8.48109e-17
orange1.1g027874m	AT1G65910.1	NAC domain containing protein 28	1.1803	2.7349e-16
orange1.1g009284m	AT1G56310.1	Polynucleotidyl transferase, ribonuclease H-like superfamily protein	1.17946	1.1641e-14
orange1.1g012387m	AT4G00050.1	basic helix-loop-helix (bHLH) DNA-binding superfamily protein	1.17927	2.37885e-16
orange1.1g007300m	AT1G32900.1	UDP-Glycosyltransferase superfamily protein	1.17907	2.01159e-12
orange1.1g041815m	AT5G02500.1	heat shock cognate protein 70-1	1.17878	2.64134e-13
orange1.1g009224m	AT2G41680.1	NADPH-dependent thioredoxin reductase C	1.17836	6.28538e-17
orange1.1g022543m	AT5G19370.1	rhodanese-like domain-containing protein / PPIC-type PPIASE domain-containing protein	1.17769	2.2322e-17
orange1.1g033080m	AT4G01150.1		1.17684	2.88512e-17
orange1.1g028805m	AT3G61870.1		1.17653	1.78064e-17
orange1.1g046653m			1.17642	2.96465e-14
orange1.1g032372m	AT4G34190.1	stress enhanced protein 1	1.17601	5.12742e-17
orange1.1g005610m	AT3G44830.1	Lecithin:cholesterol acyltransferase family protein	1.17554	6.89089e-13
orange1.1g010092m	AT5G24120.1	sigma factor E	1.17468	5.17463e-17
orange1.1g031882m	AT5G20230.1	blue-copper-binding protein	1.17461	1.11882e-13
orange1.1g010308m	AT5G24120.1	sigma factor E	1.17323	8.52953e-17
orange1.1g038646m			1.17299	1.0597e-13
orange1.1g035444m	AT3G46430.1		1.17284	2.47827e-16
orange1.1g012056m	AT4G26270.1	phosphofructokinase 3	1.17144	1.45829e-13
orange1.1g001434m	AT2G33170.1	Leucine-rich repeat receptor-like protein kinase family protein	1.17142	1.40529e-14
orange1.1g036070m	AT3G49190.1	O-acyltransferase (WSD1-like) family protein	1.17117	2.09376e-17
orange1.1g024033m	AT3G24420.1	alpha/beta-Hydrolases superfamily protein	1.17116	1.0512e-16
orange1.1g027043m	AT4G32180.3	pantothenate kinase 2	1.17042	1.21337e-06
orange1.1g011306m	AT1G69800.2	Cystathionine beta-synthase (CBS) protein	1.1704	7.6233e-15
orange1.1g032638m	AT3G45050.1		1.17036	8.16629e-17
orange1.1g023110m	AT1G09340.1	chloroplast RNA binding	1.1699	2.35908e-16
orange1.1g021842m	AT5G37600.1	glutamine synthase clone R1	1.16956	1.28623e-16
orange1.1g001225m	AT3G05630.1	phospholipase D P2	1.16928	3.28723e-14
orange1.1g036567m	AT1G54410.1	dehydrin family protein	1.16856	2.17136e-06
orange1.1g032713m			1.1651	1.69719e-15
orange1.1g034401m	AT1G74670.1	Gibberellin-regulated family protein	1.16424	2.78868e-13
orange1.1g038977m	AT1G65060.1	4-coumarate:CoA ligase 3	1.16417	7.87788e-12
orange1.1g026531m	AT4G01900.1	GLNB1 homolog	1.16404	2.93926e-17
orange1.1g020089m	AT1G31130.1		1.16392	8.19573e-16
orange1.1g018346m	AT4G33110.2	S-adenosyl-L-methionine-dependent methyltransferases superfamily protein	1.1628	5.03456e-17
orange1.1g047502m	AT1G24620.1	EF hand calcium-binding protein family	1.16262	1.24922e-15
orange1.1g027319m	AT2G48070.3	resistance to phytophthora 1	1.16227	6.50447e-14
orange1.1g027724m	AT5G58260.1	oxidoreductases, acting on NADH or NADPH, quinone or similar compound as acceptor	1.1616	3.00322e-16
orange1.1g023582m	AT5G49630.1	amino acid permease 6	1.16112	4.78521e-13
orange1.1g011748m	AT3G52610.1		1.16108	1.90534e-15
orange1.1g026924m	AT4G20760.1	NAD(P)-binding Rossmann-fold superfamily protein	1.16074	1.49325e-16
orange1.1g012940m	AT1G42970.1	glyceraldehyde-3-phosphate dehydrogenase B subunit	1.16069	2.28078e-17
orange1.1g015266m	AT3G62060.1	Pectinacetylesterase family protein	1.15938	7.75949e-18
orange1.1g031389m	AT2G01300.1		1.1593	6.33537e-14
orange1.1g003585m	AT4G36360.1	beta-galactosidase 3	1.159	1.52112e-13
orange1.1g032933m	AT2G24090.1	Ribosomal protein L35	1.15893	1.45759e-14
orange1.1g023965m	AT3G27430.2	N-terminal nucleophile aminohydrolases (Ntn hydrolases) superfamily protein	1.15887	4.24939e-15
orange1.1g034785m			1.1579	3.20922e-16
orange1.1g027984m	AT4G01600.1	GRAM domain family protein	1.15781	7.80034e-15
orange1.1g035605m	AT2G19680.2	Mitochondrial ATP synthase subunit G protein	1.15725	1.29927e-13
orange1.1g036044m			1.15585	1.2803e-14
orange1.1g017226m	AT5G23810.1	amino acid permease 7	1.15578	1.27826e-17
orange1.1g015772m	AT5G06710.1	homeobox from Arabidopsis thaliana	1.15467	4.97489e-13
orange1.1g047704m	AT1G29290.1		1.15446	4.95101e-16
orange1.1g003231m	AT4G28000.1	P-loop containing nucleoside triphosphate hydrolases superfamily protein	1.15387	6.40556e-14
orange1.1g018617m	AT4G37040.1	methionine aminopeptidase 1D	1.15255	1.03337e-17
orange1.1g020213m	AT4G38160.2	Mitochondrial transcription termination factor family protein	1.15202	1.21289e-15
orange1.1g003826m	AT3G19960.1	myosin 1	1.15149	1.0438e-16
orange1.1g025763m	AT1G23110.2		1.14952	8.44132e-15
orange1.1g019221m	AT1G29700.1	Metallo-hydrolase/oxidoreductase superfamily protein	1.14893	2.13264e-16
orange1.1g023201m	AT2G26670.1	Plant haem oxygenase (decyclizing) family protein	1.14858	2.41134e-15
orange1.1g028928m	AT1G70900.1		1.14818	1.14403e-17
orange1.1g001277m	AT5G36930.2	Disease resistance protein (TIR-NBS-LRR class) family	1.14764	1.61735e-17
orange1.1g033658m	AT1G17455.1	ELF4-like 4	1.1475	1.25791e-16
orange1.1g023638m	AT5G15120.1	Protein of unknown function (DUF1637)	1.14716	6.01516e-14
orange1.1g035766m	AT3G27890.1	NADPH:quinone oxidoreductase	1.14619	7.01893e-16
orange1.1g025326m	AT1G55840.1	Sec14p-like phosphatidylinositol transfer family protein	1.14585	4.98393e-17
orange1.1g011577m	AT2G36990.1	RNApolymerase sigma-subunit F	1.1451	2.43606e-16
orange1.1g022015m	AT4G27020.1		1.14467	5.1614e-13
orange1.1g031166m	AT1G75690.1	DnaJ/Hsp40 cysteine-rich domain superfamily protein	1.14437	6.20341e-14
orange1.1g020533m	AT1G48910.1	Flavin-containing monooxygenase family protein	1.14419	5.02292e-16
orange1.1g020962m	AT5G13870.1	xyloglucan endotransglucosylase/hydrolase 5	1.14393	1.10713e-10
orange1.1g021110m	AT1G80530.1	Major facilitator superfamily protein	1.14369	2.96381e-11
orange1.1g039111m	AT3G05610.1	Plant invertase/pectin methylesterase inhibitor superfamily	1.14276	4.18786e-16
orange1.1g034583m	AT4G39235.1		1.1415	3.09739e-18
orange1.1g038644m	AT1G50450.1	Saccharopine dehydrogenase	1.13916	2.82937e-13
orange1.1g025674m	AT3G47470.1	light-harvesting chlorophyll-protein complex I subunit A4	1.13914	6.80699e-15
orange1.1g006114m	AT3G54870.1	Armadillo/beta-catenin repeat family protein / kinesin motor family protein	1.13863	5.69872e-15
orange1.1g025892m	AT2G05840.1	20S proteasome subunit PAA2	1.13818	1.84359e-15
orange1.1g021733m	AT1G79900.1	Mitochondrial substrate carrier family protein	1.13712	2.44224e-15
orange1.1g039683m	AT4G15530.5	pyruvate orthophosphate dikinase	1.13645	1.70335e-16
orange1.1g015046m	AT2G41050.1	PQ-loop repeat family protein / transmembrane family protein	1.1361	2.7814e-15
orange1.1g033987m	AT1G16880.1	uridylyltransferase-related	1.13532	1.27247e-15
orange1.1g012579m	AT3G15520.1	Cyclophilin-like peptidyl-prolyl cis-trans isomerase family protein	1.13515	1.95554e-15
orange1.1g031186m	AT3G45050.4		1.13505	1.00546e-15
orange1.1g045430m	AT4G24220.1	NAD(P)-binding Rossmann-fold superfamily protein	1.13502	5.35833e-14
orange1.1g044644m	AT2G27030.3	calmodulin 5	1.13382	2.68254e-18
orange1.1g031306m	AT1G29070.1	Ribosomal protein L34	1.13323	8.62956e-17
orange1.1g013366m	AT1G69800.2	Cystathionine beta-synthase (CBS) protein	1.13269	1.19728e-16
orange1.1g028988m	AT4G03280.1	photosynthetic electron transfer C	1.1323	2.9993e-16
orange1.1g015433m	AT1G52920.1	G protein coupled receptor	1.13152	2.20754e-17
orange1.1g045493m	AT1G35710.1	Protein kinase family protein with leucine-rich repeat domain	1.13147	5.0651e-12
orange1.1g028010m	AT5G60540.1	pyridoxine biosynthesis 2	1.12966	1.36166e-17
orange1.1g018973m	AT1G76080.1	chloroplastic drought-induced stress protein of 32 kD	1.12955	2.41003e-17
orange1.1g007325m	AT1G62750.1	Translation elongation factor EFG/EF2 protein	1.12953	2.60172e-13
orange1.1g030809m	AT5G65220.1	Ribosomal L29 family protein	1.12935	2.51661e-17
orange1.1g029338m	AT2G46680.1	homeobox 7	1.12917	1.16146e-15
orange1.1g023236m	AT3G55640.1	Mitochondrial substrate carrier family protein	1.12795	8.37414e-18
orange1.1g017402m	AT4G21350.1	plant U-box 8	1.12794	2.3373e-15
orange1.1g002351m	AT3G53540.1		1.1275	2.92439e-14
orange1.1g029280m	AT2G46680.1	homeobox 7	1.12671	5.7829e-17
orange1.1g013688m	AT4G00050.1	basic helix-loop-helix (bHLH) DNA-binding superfamily protein	1.12575	1.97571e-16
orange1.1g032028m	AT2G22475.1	GRAM domain family protein	1.12543	2.00742e-17
orange1.1g017290m	AT5G28840.1	GDP-D-mannose 3\',5\'-epimerase	1.12437	8.62956e-17
orange1.1g029116m	AT1G05190.1	Ribosomal protein L6 family	1.12281	3.17045e-16
orange1.1g031276m	AT1G75690.1	DnaJ/Hsp40 cysteine-rich domain superfamily protein	1.12269	7.85949e-14
orange1.1g008944m	AT4G31820.1	Phototropic-responsive NPH3 family protein	1.12243	2.59559e-16
orange1.1g015401m	AT3G50790.1	esterase/lipase/thioesterase family protein	1.1221	4.12113e-17
orange1.1g026622m	AT4G37040.1	methionine aminopeptidase 1D	1.12182	3.89884e-17
orange1.1g028392m	AT1G18650.1	plasmodesmata callose-binding protein 3	1.12163	7.21345e-14
orange1.1g016214m	AT4G18210.1	purine permease 10	1.12115	8.04702e-16
orange1.1g031874m	AT3G10700.1	galacturonic acid kinase	1.12085	2.35916e-16
orange1.1g033334m	AT5G01650.2	Tautomerase/MIF superfamily protein	1.12085	2.33998e-14
orange1.1g021297m	AT1G06110.1	SKP1/ASK-interacting protein 16	1.12079	4.84283e-16
orange1.1g032787m	AT5G58260.1	oxidoreductases, acting on NADH or NADPH, quinone or similar compound as acceptor	1.12076	4.31834e-15
orange1.1g016292m	AT3G63470.1	serine carboxypeptidase-like 40	1.12014	2.35916e-16
orange1.1g010670m	AT2G39200.1	Seven transmembrane MLO family protein	1.11926	8.73749e-16
orange1.1g019446m	AT5G12840.4	nuclear factor Y, subunit A1	1.11836	8.33504e-17
orange1.1g033165m	AT2G23970.1	Class I glutamine amidotransferase-like superfamily protein	1.11781	7.03708e-15
orange1.1g013113m	AT5G19770.1	tubulin alpha-3	1.11764	5.9175e-15
orange1.1g048763m	AT2G02230.1	phloem protein 2-B1	1.1171	5.73206e-17
orange1.1g029306m	AT3G12345.1		1.11634	2.0992e-11
orange1.1g034588m	AT5G09830.1	BolA-like family protein	1.11566	2.27441e-17
orange1.1g015411m	AT1G32860.1	Glycosyl hydrolase superfamily protein	1.11511	1.53329e-16
orange1.1g014242m	AT3G26680.3	DNA repair metallo-beta-lactamase family protein	1.11504	1.29665e-17
orange1.1g046153m			1.11417	3.00779e-12
orange1.1g038006m	AT1G78160.1	pumilio 7	1.11355	3.56235e-15
orange1.1g012985m	AT3G63470.1	serine carboxypeptidase-like 40	1.11332	9.24138e-17
orange1.1g022519m	AT1G50450.1	Saccharopine dehydrogenase	1.11264	5.68842e-16
orange1.1g008418m	AT4G01730.1	DHHC-type zinc finger family protein	1.11182	3.355e-14
orange1.1g038439m	AT2G32950.1	Transducin/WD40 repeat-like superfamily protein	1.11141	6.21234e-16
orange1.1g043979m	AT1G16030.1	heat shock protein 70B	1.11126	2.44049e-16
orange1.1g040164m	AT5G26230.1		1.10926	1.66439e-14
orange1.1g029198m	AT1G09340.1	chloroplast RNA binding	1.10893	9.60565e-16
orange1.1g033289m	AT4G25433.1	peptidoglycan-binding LysM domain-containing protein	1.10755	8.86165e-15
orange1.1g023245m	AT1G67280.1	Glyoxalase/Bleomycin resistance protein/Dioxygenase superfamily protein	1.10714	4.45059e-17
orange1.1g016611m	AT1G13480.1	Protein of unknown function (DUF1262)	1.10672	2.75451e-10
orange1.1g032291m	AT1G16880.1	uridylyltransferase-related	1.10648	5.53897e-16
orange1.1g009233m	AT1G44446.1	Pheophorbide a oxygenase family protein with Rieske [2Fe-2S] domain	1.10564	2.35761e-13
orange1.1g024575m	AT1G09340.1	chloroplast RNA binding	1.10487	4.40274e-15
orange1.1g028852m	AT5G26990.1	Drought-responsive family protein	1.10482	6.7314e-15
orange1.1g031279m	AT4G13220.1		1.10438	7.78729e-16
orange1.1g017216m	AT5G28840.2	GDP-D-mannose 3\',5\'-epimerase	1.10433	9.29707e-17
orange1.1g026737m	AT3G23700.1	Nucleic acid-binding proteins superfamily	1.1042	5.94138e-15
orange1.1g025569m	AT3G56010.1		1.10345	5.87126e-18
orange1.1g019598m	AT5G09230.7	sirtuin 2	1.10332	2.34952e-16
orange1.1g016689m	AT1G67280.1	Glyoxalase/Bleomycin resistance protein/Dioxygenase superfamily protein	1.10327	1.79139e-16
orange1.1g035171m	AT3G22210.1		1.10321	8.36018e-15
orange1.1g010190m	AT3G54700.1	phosphate transporter 1;7	1.10288	1.14695e-16
orange1.1g023116m	AT3G55640.1	Mitochondrial substrate carrier family protein	1.1021	4.91402e-15
orange1.1g019299m	AT2G38170.2	cation exchanger 1	1.10172	1.57222e-16
orange1.1g042840m	AT5G08100.2	N-terminal nucleophile aminohydrolases (Ntn hydrolases) superfamily protein	1.10161	7.80928e-17
orange1.1g021838m	AT2G34460.1	NAD(P)-binding Rossmann-fold superfamily protein	1.10156	2.12544e-16
orange1.1g027602m	AT2G34930.1	disease resistance family protein / LRR family protein	1.10116	2.75709e-15
orange1.1g025711m	AT5G15120.1	Protein of unknown function (DUF1637)	1.10003	1.71646e-13
orange1.1g017053m	AT3G07670.1	Rubisco methyltransferase family protein	1.09939	5.96623e-16
orange1.1g004898m	AT2G28350.1	auxin response factor 10	1.09917	1.05469e-15
orange1.1g044028m			1.09864	7.57066e-12
orange1.1g027115m	AT1G52920.1	G protein coupled receptor	1.09782	3.71683e-16
orange1.1g015833m	AT1G60420.1	DC1 domain-containing protein	1.09762	3.68129e-15
orange1.1g015263m	AT1G32860.1	Glycosyl hydrolase superfamily protein	1.09698	3.61269e-14
orange1.1g012802m	AT3G48000.1	aldehyde dehydrogenase 2B4	1.09687	4.81114e-14
orange1.1g038431m	AT5G13410.1	FKBP-like peptidyl-prolyl cis-trans isomerase family protein	1.09683	1.33474e-12
orange1.1g021498m	AT5G16600.1	myb domain protein 43	1.09676	5.45577e-15
orange1.1g001603m	AT5G17680.1	disease resistance protein (TIR-NBS-LRR class), putative	1.09633	1.54125e-15
orange1.1g032515m	AT1G78870.2	ubiquitin-conjugating enzyme 35	1.0957	2.17067e-13
orange1.1g033180m	AT1G36980.1		1.09542	3.60131e-16
orange1.1g029915m	AT2G46910.1	Plastid-lipid associated protein PAP / fibrillin family protein	1.09531	1.39984e-16
orange1.1g004141m	AT4G14570.1	acylaminoacyl-peptidase-related	1.09453	3.40791e-15
orange1.1g005093m	AT4G14570.1	acylaminoacyl-peptidase-related	1.09438	8.55966e-16
orange1.1g014577m	AT3G15620.1	DNA photolyase family protein	1.09427	3.89321e-16
orange1.1g031432m	AT1G13950.1	eukaryotic elongation factor 5A-1	1.09414	3.21674e-14
orange1.1g020322m	AT4G37040.1	methionine aminopeptidase 1D	1.09378	3.9028e-16
orange1.1g021683m	AT4G37040.1	methionine aminopeptidase 1D	1.09352	5.47401e-16
orange1.1g004974m	AT5G10490.1	MSCS-like 2	1.09332	1.50471e-16
orange1.1g032297m	AT5G54600.1	Translation protein SH3-like family protein	1.09288	2.27304e-17
orange1.1g025163m	AT3G25530.2	glyoxylate reductase 1	1.09277	5.83688e-15
orange1.1g043429m	AT5G08650.1	Small GTP-binding protein	1.09259	9.02914e-17
orange1.1g010909m	AT4G12910.1	serine carboxypeptidase-like 20	1.09248	9.56991e-17
orange1.1g038932m	AT3G29590.1	HXXXD-type acyl-transferase family protein	1.09202	7.06798e-14
orange1.1g018868m	AT2G26110.1	Protein of unknown function (DUF761)	1.09166	1.72574e-17
orange1.1g018938m	AT5G02270.1	non-intrinsic ABC protein 9	1.09156	9.58823e-15
orange1.1g033881m	AT1G16880.1	uridylyltransferase-related	1.09127	2.87595e-16
orange1.1g036900m	AT5G12890.1	UDP-Glycosyltransferase superfamily protein	1.09038	2.46691e-13
orange1.1g017773m	AT5G23730.1	Transducin/WD40 repeat-like superfamily protein	1.09035	4.13625e-11
orange1.1g005554m	AT4G25290.1	DNA photolyases;DNA photolyases	1.08972	1.05598e-14
orange1.1g026840m	AT5G26749.1	C2H2 and C2HC zinc fingers superfamily protein	1.08901	1.47619e-14
orange1.1g005375m	AT5G10490.1	MSCS-like 2	1.08896	9.67605e-17
orange1.1g017911m	AT3G50620.1	P-loop containing nucleoside triphosphate hydrolases superfamily protein	1.08847	5.6872e-17
orange1.1g035291m	AT1G52855.1		1.08847	7.35239e-08
orange1.1g022217m	AT1G59840.1	cofactor assembly of complex C	1.08832	4.86188e-15
orange1.1g014225m	AT1G60420.1	DC1 domain-containing protein	1.08776	7.72057e-15
orange1.1g022836m	AT4G33110.2	S-adenosyl-L-methionine-dependent methyltransferases superfamily protein	1.08768	1.07939e-15
orange1.1g047918m			1.08741	3.27242e-13
orange1.1g031384m	AT2G36885.1		1.0872	1.40514e-14
orange1.1g001559m	AT4G33150.2	lysine-ketoglutarate reductase/saccharopine dehydrogenase bifunctional enzyme	1.08703	9.85673e-17
orange1.1g030414m	AT3G10700.1	galacturonic acid kinase	1.08674	2.46998e-15
orange1.1g004256m	AT1G08520.1	ALBINA 1	1.08621	1.90147e-15
orange1.1g010723m	AT5G67030.1	zeaxanthin epoxidase (ZEP) (ABA1)	1.08601	1.69235e-17
orange1.1g041256m	AT5G54160.1	O-methyltransferase 1	1.08572	2.88026e-08
orange1.1g023676m	AT1G67280.1	Glyoxalase/Bleomycin resistance protein/Dioxygenase superfamily protein	1.08504	9.35663e-16
orange1.1g004722m	AT2G30070.1	potassium transporter 1	1.085	7.62491e-16
orange1.1g030964m			1.08357	2.78126e-15
orange1.1g015308m	AT1G11860.2	Glycine cleavage T-protein family	1.08345	1.1241e-14
orange1.1g044932m	AT1G19430.1	S-adenosyl-L-methionine-dependent methyltransferases superfamily protein	1.08341	1.52741e-16
orange1.1g044735m	AT2G27730.1	copper ion binding	1.0834	4.36293e-16
orange1.1g021928m	AT1G72640.1	NAD(P)-binding Rossmann-fold superfamily protein	1.08336	1.49167e-15
orange1.1g029641m	AT5G49040.1	Disease resistance-responsive (dirigent-like protein) family protein	1.0832	2.60355e-16
orange1.1g006257m	AT5G10490.2	MSCS-like 2	1.083	1.09351e-17
orange1.1g010880m	AT4G12910.1	serine carboxypeptidase-like 20	1.08298	1.1517e-14
orange1.1g009234m	AT5G65470.1	O-fucosyltransferase family protein	1.0829	6.5863e-16
orange1.1g032812m	AT5G06210.1	RNA binding (RRM/RBD/RNP motifs) family protein	1.08112	2.48062e-16
orange1.1g011888m	AT5G67030.1	zeaxanthin epoxidase (ZEP) (ABA1)	1.08104	7.23355e-16
orange1.1g012538m	AT1G55850.1	cellulose synthase like E1	1.08103	2.2816e-16
orange1.1g005523m	AT3G05350.1	Metallopeptidase M24 family protein	1.08052	1.54521e-13
orange1.1g026857m	AT3G05700.1	Drought-responsive family protein	1.08029	2.80114e-14
orange1.1g031255m	AT2G30695.2		1.07938	2.16758e-13
orange1.1g034584m	AT2G19760.1	profilin 1	1.0791	1.59014e-15
orange1.1g023437m	AT1G74640.1	alpha/beta-Hydrolases superfamily protein	1.07902	9.79389e-17
orange1.1g027165m	AT2G47780.1	Rubber elongation factor protein (REF)	1.07884	8.15427e-17
orange1.1g038763m	AT5G35970.1	P-loop containing nucleoside triphosphate hydrolases superfamily protein	1.07839	1.89998e-16
orange1.1g022630m	AT2G28800.1	63 kDa inner membrane family protein	1.07707	6.84632e-17
orange1.1g020316m	AT4G22890.3	PGR5-LIKE A	1.07688	1.15842e-14
orange1.1g048727m	AT2G45680.1	TCP family transcription factor	1.07555	2.77407e-13
orange1.1g042772m	AT5G58140.3	phototropin 2	1.07527	2.13788e-14
orange1.1g001846m	AT2G01830.2	CHASE domain containing histidine kinase protein	1.0752	3.09122e-11
orange1.1g044623m	AT5G17230.2	PHYTOENE SYNTHASE	1.07507	1.63184e-13
orange1.1g041237m	AT2G15680.1	Calcium-binding EF-hand family protein	1.07492	2.97846e-13
orange1.1g028248m	AT4G22890.2	PGR5-LIKE A	1.0748	3.19289e-16
orange1.1g035971m	AT5G23910.1	ATP binding microtubule motor family protein	1.07379	1.70395e-14
orange1.1g026708m	AT4G26080.1	Protein phosphatase 2C family protein	1.07372	7.0853e-15
orange1.1g037121m	AT1G60190.1	ARM repeat superfamily protein	1.07369	1.41764e-14
orange1.1g032957m	AT1G28150.1		1.07359	3.47536e-16
orange1.1g017180m	AT1G74640.1	alpha/beta-Hydrolases superfamily protein	1.07348	1.87659e-18
orange1.1g012011m	AT5G65470.1	O-fucosyltransferase family protein	1.07318	9.79389e-17
orange1.1g041507m	AT4G12300.1	cytochrome P450, family 706, subfamily A, polypeptide 4	1.07282	4.9942e-12
orange1.1g023182m	AT4G36530.2	alpha/beta-Hydrolases superfamily protein	1.07269	2.37922e-17
orange1.1g023875m	AT4G11980.1	nudix hydrolase homolog 14	1.07208	6.88668e-17
orange1.1g017214m	AT5G35630.3	glutamine synthetase 2	1.07184	1.07838e-13
orange1.1g009686m	AT5G05740.2	ethylene-dependent gravitropism-deficient and yellow-green-like 2	1.07168	2.12545e-13
orange1.1g029395m	AT1G18650.1	plasmodesmata callose-binding protein 3	1.07128	1.60401e-11
orange1.1g018342m	AT2G01110.1	Sec-independent periplasmic protein translocase	1.07097	1.40204e-16
orange1.1g010911m	AT5G01510.1	Protein of unknown function, DUF647	1.07088	5.09259e-15
orange1.1g007148m	AT4G31820.1	Phototropic-responsive NPH3 family protein	1.07046	3.30149e-12
orange1.1g032417m	AT2G39780.1	ribonuclease 2	1.07045	2.27644e-16
orange1.1g009035m	AT1G23800.1	aldehyde dehydrogenase 2B7	1.07025	1.10469e-17
orange1.1g004896m	AT2G28350.1	auxin response factor 10	1.07009	9.11805e-15
orange1.1g023968m	AT2G01110.1	Sec-independent periplasmic protein translocase	1.07002	6.49338e-17
orange1.1g017144m	AT1G67280.1	Glyoxalase/Bleomycin resistance protein/Dioxygenase superfamily protein	1.06953	1.22299e-15
orange1.1g003104m	AT5G36930.2	Disease resistance protein (TIR-NBS-LRR class) family	1.0694	2.0743e-15
orange1.1g027863m	AT4G10340.1	light harvesting complex of photosystem II 5	1.0689	9.04779e-14
orange1.1g022382m	AT1G52920.1	G protein coupled receptor	1.06799	2.87924e-17
orange1.1g027255m	AT3G25530.1	glyoxylate reductase 1	1.06797	1.90911e-17
orange1.1g039199m	AT5G57345.1		1.06797	2.14904e-14
orange1.1g018864m	AT4G22260.1	Alternative oxidase family protein	1.06773	2.1554e-17
orange1.1g032603m	AT1G15380.2	Lactoylglutathione lyase / glyoxalase I family protein	1.06746	7.77544e-14
orange1.1g032290m			1.06724	1.65333e-18
orange1.1g012236m	AT5G09640.1	serine carboxypeptidase-like 19	1.0672	9.61879e-16
orange1.1g023631m	AT1G12410.1	CLP protease proteolytic subunit 2	1.06706	6.24766e-15
orange1.1g043511m	AT5G24090.1	chitinase A	1.06697	1.17028e-16
orange1.1g041209m	AT1G16030.1	heat shock protein 70B	1.06691	4.77852e-14
orange1.1g029377m	AT4G15920.1	Nodulin MtN3 family protein	1.0669	1.0399e-13
orange1.1g045775m	AT5G48460.1	Actin binding Calponin homology (CH) domain-containing protein	1.06617	1.27983e-14
orange1.1g018950m	AT5G61430.1	NAC domain containing protein 100	1.0656	8.75501e-15
orange1.1g011656m	AT1G44446.1	Pheophorbide a oxygenase family protein with Rieske [2Fe-2S] domain	1.06421	2.89791e-13
orange1.1g008783m	AT1G58340.1	MATE efflux family protein	1.06411	1.35233e-13
orange1.1g026907m	AT2G42570.1	TRICHOME BIREFRINGENCE-LIKE 39	1.06406	7.28741e-14
orange1.1g043823m	AT1G04420.1	NAD(P)-linked oxidoreductase superfamily protein	1.06385	1.1449e-13
orange1.1g022529m	AT4G10340.1	light harvesting complex of photosystem II 5	1.06308	5.04357e-13
orange1.1g001579m	AT4G33010.1	glycine decarboxylase P-protein 1	1.06238	3.94334e-15
orange1.1g017912m	AT3G20820.1	Leucine-rich repeat (LRR) family protein	1.06205	7.68356e-12
orange1.1g026354m	AT5G37600.1	glutamine synthase clone R1	1.06183	1.68412e-15
orange1.1g007273m	AT5G58000.1	Reticulon family protein	1.06175	5.49036e-15
orange1.1g044831m			1.06133	6.46085e-14
orange1.1g030804m	AT1G48350.1	Ribosomal L18p/L5e family protein	1.06097	6.08869e-16
orange1.1g047891m	AT4G17090.1	chloroplast beta-amylase	1.0609	1.15895e-11
orange1.1g030035m	AT5G60540.1	pyridoxine biosynthesis 2	1.06081	7.34987e-14
orange1.1g019245m	AT1G60680.1	NAD(P)-linked oxidoreductase superfamily protein	1.06077	9.0947e-15
orange1.1g044847m	AT4G16070.1	Mono-/di-acylglycerol lipase, N-terminal;Lipase, class 3	1.05968	4.13344e-15
orange1.1g039261m	AT5G51040.1		1.05894	1.44946e-16
orange1.1g007207m	AT1G19110.1	inter-alpha-trypsin inhibitor heavy chain-related	1.05851	1.51807e-16
orange1.1g002458m	AT5G36930.2	Disease resistance protein (TIR-NBS-LRR class) family	1.05831	1.51515e-13
orange1.1g036675m	AT3G54390.1	sequence-specific DNA binding transcription factors	1.05821	1.07824e-13
orange1.1g026105m	AT2G26340.1		1.05819	2.92439e-14
orange1.1g032251m	AT3G10700.1	galacturonic acid kinase	1.05801	1.27198e-14
orange1.1g022834m	AT3G25530.1	glyoxylate reductase 1	1.05744	6.42124e-15
orange1.1g006962m	AT5G60210.1	ROP interactive partner 5	1.05725	5.90527e-14
orange1.1g003323m	AT2G23760.2	BEL1-like homeodomain 4	1.05722	1.15051e-14
orange1.1g022998m	AT5G22620.1	phosphoglycerate/bisphosphoglycerate mutase family protein	1.0564	1.57594e-14
orange1.1g039600m	AT3G21570.1		1.05592	1.71414e-12
orange1.1g040986m	AT4G19170.1	nine-cis-epoxycarotenoid dioxygenase 4	1.05562	5.93223e-15
orange1.1g029606m	AT1G16240.2	syntaxin of plants 51	1.05536	7.76792e-17
orange1.1g015052m	AT2G46370.4	Auxin-responsive GH3 family protein	1.05536	7.84902e-13
orange1.1g018088m	AT3G10970.3	Haloacid dehalogenase-like hydrolase (HAD) superfamily protein	1.05515	3.81423e-15
orange1.1g021505m	AT1G60420.1	DC1 domain-containing protein	1.05478	3.12353e-16
orange1.1g013684m	AT1G60420.1	DC1 domain-containing protein	1.0546	7.26521e-14
orange1.1g006440m	AT5G67030.1	zeaxanthin epoxidase (ZEP) (ABA1)	1.05441	1.16256e-15
orange1.1g007746m	AT5G44740.2	Y-family DNA polymerase H	1.05441	1.13578e-14
orange1.1g047972m	AT5G53870.1	early nodulin-like protein 1	1.05439	3.946e-15
orange1.1g033710m	AT1G78870.3	ubiquitin-conjugating enzyme 35	1.05432	4.00451e-13
orange1.1g023107m	AT4G00430.1	plasma membrane intrinsic protein 1;4	1.05371	1.26527e-16
orange1.1g008294m	AT1G62750.1	Translation elongation factor EFG/EF2 protein	1.05368	1.14119e-13
orange1.1g035655m	AT5G01550.1	lectin receptor kinase a4.1	1.05366	6.61072e-13
orange1.1g008351m	AT3G09220.1	laccase 7	1.05305	4.86215e-12
orange1.1g031869m	AT1G19910.1	ATPase, F0/V0 complex, subunit C protein	1.05303	4.61672e-15
orange1.1g029598m	AT1G70210.1	CYCLIN D1;1	1.05258	5.41839e-15
orange1.1g031666m	AT3G50810.1	Uncharacterised protein family (UPF0497)	1.05225	2.68474e-13
orange1.1g003250m	AT5G60690.1	Homeobox-leucine zipper family protein / lipid-binding START domain-containing protein	1.05168	1.51299e-15
orange1.1g028133m	AT4G32260.1	ATPase, F0 complex, subunit B/B\', bacterial/chloroplast	1.05146	7.3661e-18
orange1.1g014018m	AT5G25770.3	alpha/beta-Hydrolases superfamily protein	1.05121	7.06055e-16
orange1.1g024392m	AT4G36530.2	alpha/beta-Hydrolases superfamily protein	1.05034	1.12172e-14
orange1.1g014515m	AT1G23800.1	aldehyde dehydrogenase 2B7	1.0499	8.86448e-17
orange1.1g025908m	AT1G09340.1	chloroplast RNA binding	1.04974	2.17816e-15
orange1.1g026776m	AT1G59940.1	response regulator 3	1.04972	3.64471e-15
orange1.1g015291m	AT1G42970.1	glyceraldehyde-3-phosphate dehydrogenase B subunit	1.0497	3.18936e-14
orange1.1g015066m	AT5G30510.1	ribosomal protein S1	1.04966	3.86358e-18
orange1.1g036565m	AT3G11090.1	LOB domain-containing protein 21	1.04959	5.07619e-16
orange1.1g006025m	AT5G67030.1	zeaxanthin epoxidase (ZEP) (ABA1)	1.04919	7.39177e-16
orange1.1g020284m	AT1G23800.1	aldehyde dehydrogenase 2B7	1.04841	3.35658e-16
orange1.1g032718m	AT1G36980.1		1.04824	1.31314e-15
orange1.1g014684m	AT5G67030.1	zeaxanthin epoxidase (ZEP) (ABA1)	1.04819	2.39102e-16
orange1.1g015339m	AT5G35960.1	Protein kinase family protein	1.04817	1.90642e-16
orange1.1g009966m	AT2G26640.1	3-ketoacyl-CoA synthase 11	1.04815	1.08724e-12
orange1.1g021630m	AT5G67370.1	Protein of unknown function (DUF1230)	1.04813	6.23443e-15
orange1.1g044803m	AT1G21550.1	Calcium-binding EF-hand family protein	1.04792	1.22589e-13
orange1.1g036292m	AT4G39230.1	NmrA-like negative transcriptional regulator family protein	1.04762	5.40252e-12
orange1.1g001521m	AT5G17980.1	C2 calcium/lipid-binding plant phosphoribosyltransferase family protein	1.04757	2.87987e-14
orange1.1g009846m	AT1G75680.1	glycosyl hydrolase 9B7	1.04715	3.2815e-13
orange1.1g016753m	AT1G64720.1	Polyketide cyclase/dehydrase and lipid transport superfamily protein	1.0468	2.36251e-17
orange1.1g032076m	AT2G04700.1	ferredoxin thioredoxin reductase catalytic beta chain family protein	1.04569	5.89608e-15
orange1.1g026075m	AT1G47128.1	Granulin repeat cysteine protease family protein	1.04559	5.55302e-08
orange1.1g032430m	AT2G47830.1	Cation efflux family protein	1.04557	2.18308e-15
orange1.1g025254m	AT4G28720.1	Flavin-binding monooxygenase family protein	1.04531	9.06113e-15
orange1.1g026834m	AT1G17860.1	Kunitz family trypsin and protease inhibitor protein	1.045	2.84302e-11
orange1.1g017060m	AT1G23800.1	aldehyde dehydrogenase 2B7	1.04477	2.79263e-15
orange1.1g021805m	AT4G11980.1	nudix hydrolase homolog 14	1.0446	3.42985e-17
orange1.1g012492m	AT5G20410.1	monogalactosyldiacylglycerol synthase 2	1.04452	4.36752e-13
orange1.1g022305m	AT4G29590.1	S-adenosyl-L-methionine-dependent methyltransferases superfamily protein	1.04433	1.47248e-14
orange1.1g022070m	AT3G48330.2	protein-l-isoaspartate methyltransferase 1	1.04423	5.05913e-16
orange1.1g011469m	AT3G63470.1	serine carboxypeptidase-like 40	1.04227	2.62834e-15
orange1.1g028854m	AT5G11680.1		1.04227	4.35799e-18
orange1.1g022495m	AT2G34460.1	NAD(P)-binding Rossmann-fold superfamily protein	1.04179	7.58115e-17
orange1.1g009277m	AT4G25650.1	ACD1-like	1.04154	1.68077e-14
orange1.1g022696m	AT5G13870.1	xyloglucan endotransglucosylase/hydrolase 5	1.04112	8.92329e-16
orange1.1g046652m	AT4G13990.1	Exostosin family protein	1.04032	1.64578e-16
orange1.1g027849m	AT2G22475.1	GRAM domain family protein	1.0403	6.64201e-16
orange1.1g032198m	AT4G03280.1	photosynthetic electron transfer C	1.0396	1.82053e-14
orange1.1g021661m	AT4G29590.1	S-adenosyl-L-methionine-dependent methyltransferases superfamily protein	1.03953	9.82978e-15
orange1.1g005770m	AT5G67030.1	zeaxanthin epoxidase (ZEP) (ABA1)	1.03912	6.78134e-17
orange1.1g029202m	AT4G14110.1	COP9 signalosome, subunit CSN8	1.03887	6.93427e-16
orange1.1g004624m	AT2G28320.1	Pleckstrin homology (PH) and lipid-binding START domains-containing protein	1.03875	2.13397e-15
orange1.1g034610m	AT3G13227.1	serine-rich protein-related	1.03862	4.03514e-16
orange1.1g022654m	AT4G22260.1	Alternative oxidase family protein	1.03858	1.24489e-15
orange1.1g016308m	AT1G61820.1	beta glucosidase 46	1.03812	3.05853e-15
orange1.1g032384m	AT5G23540.1	Mov34/MPN/PAD-1 family protein	1.03782	1.42857e-15
orange1.1g032275m			1.03779	1.7621e-17
orange1.1g009327m	AT1G73990.1	signal peptide peptidase	1.03734	1.88741e-16
orange1.1g017106m	AT1G54180.2	BREVIS RADIX-like 3	1.03644	6.47367e-14
orange1.1g043217m	AT3G21710.2		1.03605	6.50769e-15
orange1.1g017856m	AT5G67030.1	zeaxanthin epoxidase (ZEP) (ABA1)	1.03594	1.47819e-16
orange1.1g024498m	AT1G79510.1	Uncharacterized conserved protein (DUF2358)	1.03582	6.91707e-16
orange1.1g038511m	AT1G16030.1	heat shock protein 70B	1.03549	8.34477e-15
orange1.1g009213m	AT4G25650.1	ACD1-like	1.0354	8.85142e-13
orange1.1g012902m	AT2G29650.1	phosphate transporter 4;1	1.03514	1.18273e-14
orange1.1g020874m	AT3G48420.1	Haloacid dehalogenase-like hydrolase (HAD) superfamily protein	1.03482	2.7402e-16
orange1.1g025305m	AT5G27290.1		1.03467	1.38224e-14
orange1.1g026542m	AT1G59840.1	cofactor assembly of complex C	1.0346	2.85226e-14
orange1.1g007252m	AT5G27920.1	F-box family protein	1.03454	1.03161e-13
orange1.1g022198m	AT2G29650.3	phosphate transporter 4;1	1.03433	1.39882e-14
orange1.1g024410m	AT3G55640.1	Mitochondrial substrate carrier family protein	1.03427	1.11539e-13
orange1.1g025559m	AT4G19840.1	phloem protein 2-A1	1.03419	4.15407e-14
orange1.1g030432m	AT2G26340.1		1.03366	4.01756e-14
orange1.1g022966m	AT5G60660.1	plasma membrane intrinsic protein 2;4	1.0333	4.28318e-17
orange1.1g013969m	AT1G80530.1	Major facilitator superfamily protein	1.03304	7.70864e-13
orange1.1g000793m	AT4G24450.1	phosphoglucan, water dikinase	1.033	2.15579e-17
orange1.1g014232m	AT5G59590.1	UDP-glucosyl transferase 76E2	1.03273	1.56543e-16
orange1.1g028654m	AT1G52280.1	RAB GTPase homolog G3D	1.0319	4.51293e-16
orange1.1g012190m	AT1G54570.1	Esterase/lipase/thioesterase family protein	1.03166	5.32467e-13
orange1.1g028991m			1.03156	7.54787e-13
orange1.1g047092m	AT3G57680.1	Peptidase S41 family protein	1.03084	1.69565e-13
orange1.1g022619m	AT1G59840.1	cofactor assembly of complex C	1.03073	5.57119e-14
orange1.1g022216m	AT2G34460.1	NAD(P)-binding Rossmann-fold superfamily protein	1.03061	2.67599e-15
orange1.1g043038m	AT2G34930.1	disease resistance family protein / LRR family protein	1.0304	6.35359e-11
orange1.1g031053m	AT1G61520.1	photosystem I light harvesting complex gene 3	1.03009	1.58267e-14
orange1.1g029850m	AT5G38290.2	Peptidyl-tRNA hydrolase family protein	1.02995	1.16952e-14
orange1.1g035402m	AT3G13845.1		1.02918	4.49525e-17
orange1.1g046100m	AT3G07510.1		1.02896	1.60688e-16
orange1.1g030842m	AT4G14870.1	secE/sec61-gamma protein transport protein	1.02862	7.25583e-16
orange1.1g030821m	AT2G01870.1		1.02859	3.9028e-16
orange1.1g032890m	AT2G19770.1	profilin 5	1.0283	1.804e-15
orange1.1g013466m	AT5G58330.2	lactate/malate dehydrogenase family protein	1.02817	7.14472e-17
orange1.1g036920m			1.02763	2.47376e-12
orange1.1g008030m	AT3G23920.1	beta-amylase 1	1.02745	1.28779e-12
orange1.1g036730m	AT5G17780.2	alpha/beta-Hydrolases superfamily protein	1.02727	2.98186e-14
orange1.1g032457m	AT2G39780.1	ribonuclease 2	1.02703	4.67001e-14
orange1.1g022332m	AT1G54780.1	thylakoid lumen 18.3 kDa protein	1.02639	1.86182e-13
orange1.1g046159m	AT3G13130.1		1.02626	7.9071e-16
orange1.1g022151m	AT1G29120.2	Hydrolase-like protein family	1.02621	1.43803e-13
orange1.1g047073m	AT3G06240.1	F-box family protein	1.02618	4.77611e-15
orange1.1g011823m	AT4G16600.1	Nucleotide-diphospho-sugar transferases superfamily protein	1.02596	1.24967e-10
orange1.1g001531m	AT4G33010.1	glycine decarboxylase P-protein 1	1.02544	3.24613e-13
orange1.1g031942m	AT3G10700.1	galacturonic acid kinase	1.02504	2.02403e-14
orange1.1g026076m	AT5G38290.2	Peptidyl-tRNA hydrolase family protein	1.02473	2.47137e-14
orange1.1g009620m	AT5G05740.2	ethylene-dependent gravitropism-deficient and yellow-green-like 2	1.02459	7.91965e-16
orange1.1g024440m	AT4G01310.1	Ribosomal L5P family protein	1.0242	1.17278e-14
orange1.1g023077m	AT3G26580.1	Tetratricopeptide repeat (TPR)-like superfamily protein	1.02416	2.39832e-15
orange1.1g028321m	AT2G46910.1	Plastid-lipid associated protein PAP / fibrillin family protein	1.02406	5.62389e-15
orange1.1g009753m	AT1G55850.1	cellulose synthase like E1	1.02361	1.13114e-14
orange1.1g012974m	AT2G28800.1	63 kDa inner membrane family protein	1.02337	2.39832e-15
orange1.1g035125m	AT5G51720.1	2 iron, 2 sulfur cluster binding	1.02315	2.94851e-16
orange1.1g016374m	AT2G29650.1	phosphate transporter 4;1	1.02288	1.86816e-15
orange1.1g023296m	AT2G42570.1	TRICHOME BIREFRINGENCE-LIKE 39	1.02217	3.34698e-17
orange1.1g017901m	AT3G15090.1	GroES-like zinc-binding alcohol dehydrogenase family protein	1.02145	4.2281e-17
orange1.1g004783m	AT2G28320.1	Pleckstrin homology (PH) and lipid-binding START domains-containing protein	1.02039	1.25132e-14
orange1.1g003789m	AT1G14790.1	RNA-dependent RNA polymerase 1	1.01994	1.0064e-16
orange1.1g011689m	AT4G27600.1	pfkB-like carbohydrate kinase family protein	1.01928	5.73206e-17
orange1.1g003363m	AT4G14570.1	acylaminoacyl-peptidase-related	1.01927	1.38057e-17
orange1.1g007162m	AT1G30755.1	Protein of unknown function (DUF668)	1.01926	2.83464e-17
orange1.1g022751m	AT1G50450.1	Saccharopine dehydrogenase	1.01919	3.70598e-13
orange1.1g038265m	AT3G14470.1	NB-ARC domain-containing disease resistance protein	1.01799	9.70906e-12
orange1.1g025317m	AT3G60370.1	FKBP-like peptidyl-prolyl cis-trans isomerase family protein	1.01787	1.33535e-15
orange1.1g022938m	AT3G23700.1	Nucleic acid-binding proteins superfamily	1.01754	1.9551e-13
orange1.1g026975m	AT2G01110.1	Sec-independent periplasmic protein translocase	1.01692	2.03332e-15
orange1.1g022136m	AT4G26370.1	antitermination NusB domain-containing protein	1.01684	8.55281e-18
orange1.1g033477m	AT4G15930.1	Dynein light chain type 1 family protein	1.01605	4.62241e-13
orange1.1g026082m	AT5G18290.2	Aquaporin-like superfamily protein	1.01593	1.4315e-15
orange1.1g031492m	AT2G28440.1	proline-rich family protein	1.01585	1.98453e-15
orange1.1g004218m	AT3G47570.1	Leucine-rich repeat protein kinase family protein	1.01584	2.5758e-13
orange1.1g043288m	AT1G07400.1	HSP20-like chaperones superfamily protein	1.01537	2.6745e-12
orange1.1g009655m	AT5G05740.2	ethylene-dependent gravitropism-deficient and yellow-green-like 2	1.01493	8.97112e-15
orange1.1g012100m	AT1G12740.1	cytochrome P450, family 87, subfamily A, polypeptide 2	1.01469	4.70824e-15
orange1.1g008029m	AT4G13700.1	purple acid phosphatase 23	1.0144	3.30857e-15
orange1.1g026954m	AT1G67360.1	Rubber elongation factor protein (REF)	1.01416	2.91403e-15
orange1.1g024515m	AT3G25920.1	ribosomal protein L15	1.01411	1.15051e-14
orange1.1g022372m	AT3G48330.1	protein-l-isoaspartate methyltransferase 1	1.014	2.81268e-17
orange1.1g032304m	AT1G16890.3	ubiquitin-conjugating enzyme 36	1.01333	2.76067e-14
orange1.1g024989m	AT5G02270.1	non-intrinsic ABC protein 9	1.01332	5.85814e-17
orange1.1g015105m	AT5G05740.1	ethylene-dependent gravitropism-deficient and yellow-green-like 2	1.01307	1.13454e-14
orange1.1g020521m	AT4G37040.1	methionine aminopeptidase 1D	1.01301	1.35966e-13
orange1.1g028016m	AT3G48330.1	protein-l-isoaspartate methyltransferase 1	1.01265	1.83122e-13
orange1.1g022160m	AT1G17020.1	senescence-related gene 1	1.01235	3.84836e-13
orange1.1g009660m	AT5G05740.2	ethylene-dependent gravitropism-deficient and yellow-green-like 2	1.01233	7.41422e-15
orange1.1g021217m	AT3G61870.1		1.01218	3.09698e-10
orange1.1g002263m	AT4G33010.1	glycine decarboxylase P-protein 1	1.01218	1.23968e-16
orange1.1g024266m	AT1G76070.1		1.01204	1.14015e-13
orange1.1g040213m	AT2G35060.1	K+ uptake permease 11	1.01188	8.42715e-13
orange1.1g014698m	AT5G20380.1	phosphate transporter 4;5	1.01166	9.41768e-17
orange1.1g001997m	AT4G24450.1	phosphoglucan, water dikinase	1.01165	2.18404e-13
orange1.1g006139m	AT1G01060.4	Homeodomain-like superfamily protein	1.01159	5.80304e-13
orange1.1g000541m	AT1G15520.1	pleiotropic drug resistance 12	1.01131	4.58912e-14
orange1.1g023474m	AT1G55840.1	Sec14p-like phosphatidylinositol transfer family protein	1.0112	6.08756e-15
orange1.1g010607m	AT3G07670.1	Rubisco methyltransferase family protein	1.01056	4.09256e-13
orange1.1g014124m	AT1G29120.2	Hydrolase-like protein family	1.01056	2.09687e-16
orange1.1g025092m	AT1G06680.1	photosystem II subunit P-1	1.01022	1.01552e-14
orange1.1g013619m	AT5G58330.2	lactate/malate dehydrogenase family protein	1.01022	1.36383e-16
orange1.1g027877m	AT3G08920.1	Rhodanese/Cell cycle control phosphatase superfamily protein	1.00989	3.76078e-13
orange1.1g041312m	AT4G21380.1	receptor kinase 3	1.0096	2.31925e-14
orange1.1g030703m	AT5G62040.1	PEBP (phosphatidylethanolamine-binding protein) family protein	1.00956	1.21416e-09
orange1.1g015746m	AT3G63140.1	chloroplast stem-loop binding protein of 41 kDa	1.00954	6.39596e-14
orange1.1g005406m	AT5G27600.1	long-chain acyl-CoA synthetase 7	1.00945	1.22984e-16
orange1.1g000785m	AT4G24450.1	phosphoglucan, water dikinase	1.00859	8.29693e-14
orange1.1g012718m	AT1G08490.1	chloroplastic NIFS-like cysteine desulfurase	1.00854	7.01144e-16
orange1.1g016416m	AT5G60570.1	Galactose oxidase/kelch repeat superfamily protein	1.00838	1.80515e-16
orange1.1g038999m	AT1G23980.1	RING/U-box superfamily protein	1.00793	4.65618e-16
orange1.1g030889m	AT3G22630.1	20S proteasome beta subunit D1	1.0077	3.80433e-15
orange1.1g021674m	AT2G29650.1	phosphate transporter 4;1	1.00737	3.27422e-14
orange1.1g027193m	AT3G56010.1		1.00682	3.44324e-15
orange1.1g014159m	AT2G18710.1	SECY homolog 1	1.00655	8.86448e-17
orange1.1g009606m	AT5G05740.2	ethylene-dependent gravitropism-deficient and yellow-green-like 2	1.00646	1.41575e-14
orange1.1g029514m	AT4G22300.1	carboxylesterases	1.00623	4.50486e-18
orange1.1g004608m	AT2G28320.1	Pleckstrin homology (PH) and lipid-binding START domains-containing protein	1.00559	3.16301e-15
orange1.1g009542m	AT5G05740.3	ethylene-dependent gravitropism-deficient and yellow-green-like 2	1.00552	1.55218e-14
orange1.1g024578m	AT3G62040.1	Haloacid dehalogenase-like hydrolase (HAD) superfamily protein	1.00526	4.07969e-15
orange1.1g031783m	AT1G78870.2	ubiquitin-conjugating enzyme 35	1.00525	4.25466e-16
orange1.1g033962m	AT5G40370.1	Glutaredoxin family protein	1.0052	4.50354e-17
orange1.1g021960m	AT3G51680.1	NAD(P)-binding Rossmann-fold superfamily protein	1.00397	1.11408e-11
orange1.1g001989m	AT4G33010.2	glycine decarboxylase P-protein 1	1.00392	7.36959e-15
orange1.1g014535m	AT5G25770.3	alpha/beta-Hydrolases superfamily protein	1.00386	6.63976e-15
orange1.1g013415m	AT2G40550.1	E2F target gene 1	1.00369	1.96066e-13
orange1.1g011130m	AT1G23800.1	aldehyde dehydrogenase 2B7	1.00324	7.34419e-15
orange1.1g040587m	AT1G29920.1	chlorophyll A/B-binding protein 2	1.00323	1.83162e-14
orange1.1g004508m	AT2G28320.1	Pleckstrin homology (PH) and lipid-binding START domains-containing protein	1.00293	4.43355e-16
orange1.1g020072m	AT2G25220.1	Protein kinase superfamily protein	1.00257	8.91574e-15
orange1.1g028401m	AT1G61560.1	Seven transmembrane MLO family protein	1.00231	5.08289e-16
orange1.1g019841m	AT5G27290.1		1.00196	1.64488e-14
orange1.1g010981m	AT2G36670.1	Eukaryotic aspartyl protease family protein	1.00192	3.07294e-12
orange1.1g010343m	AT2G29650.1	phosphate transporter 4;1	1.00087	1.00679e-12
orange1.1g044688m	AT4G23420.1	NAD(P)-binding Rossmann-fold superfamily protein	1.00069	2.3443e-15
orange1.1g021967m	AT4G37040.1	methionine aminopeptidase 1D	1.00047	5.40558e-16
orange1.1g022355m	AT5G67370.1	Protein of unknown function (DUF1230)	1.00039	3.02347e-15
orange1.1g014764m	AT1G64860.1	sigma factor A	1.00031	8.2446e-15
orange1.1g007781m	AT5G07920.1	diacylglycerol kinase1	-1.00026	3.66753e-12
orange1.1g028094m	AT5G51990.1	C-repeat-binding factor 4	-1.00059	0.00421368
orange1.1g021526m	AT1G20650.1	Protein kinase superfamily protein	-1.00068	6.29201e-15
orange1.1g019466m	AT4G34640.1	squalene synthase 1	-1.00103	7.53765e-16
orange1.1g004792m	AT5G62000.2	auxin response factor 2	-1.00105	4.68432e-14
orange1.1g006768m	AT5G57800.1	Fatty acid hydroxylase superfamily	-1.00126	3.81996e-14
orange1.1g022601m	AT4G34640.1	squalene synthase 1	-1.00219	2.26727e-15
orange1.1g024935m	AT1G02840.1	RNA-binding (RRM/RBD/RNP motifs) family protein	-1.00247	4.51194e-14
orange1.1g039101m	AT2G07170.1	ARM repeat superfamily protein	-1.00257	5.47453e-13
orange1.1g028704m	AT3G61260.1	Remorin family protein	-1.00284	1.13766e-14
orange1.1g029084m	AT2G41790.1	Insulinase (Peptidase family M16) family protein	-1.00345	9.14562e-12
orange1.1g019767m	AT2G33610.1	switch subunit 3	-1.0035	2.11201e-17
orange1.1g016690m	AT2G26150.1	heat shock transcription factor A2	-1.0037	1.39085e-15
orange1.1g031019m	AT3G61260.1	Remorin family protein	-1.00419	1.96313e-12
orange1.1g003900m	AT3G49601.1		-1.0045	2.46388e-14
orange1.1g037245m	AT4G03460.1	Ankyrin repeat family protein	-1.00505	2.51084e-15
orange1.1g009598m	AT1G01120.1	3-ketoacyl-CoA synthase 1	-1.00515	9.39225e-18
orange1.1g003695m	AT3G55270.1	mitogen-activated protein kinase phosphatase 1	-1.00562	7.63441e-17
orange1.1g015202m	AT3G47570.1	Leucine-rich repeat protein kinase family protein	-1.00599	6.70129e-13
orange1.1g035510m	AT3G10030.1	aspartate/glutamate/uridylate kinase family protein	-1.00601	3.67203e-16
orange1.1g013270m	AT2G41060.1	RNA-binding (RRM/RBD/RNP motifs) family protein	-1.00646	9.72869e-15
orange1.1g045235m	AT5G17540.1	HXXXD-type acyl-transferase family protein	-1.0067	1.26667e-12
orange1.1g011375m	AT5G57800.1	Fatty acid hydroxylase superfamily	-1.00679	3.18237e-13
orange1.1g022359m	AT5G34850.1	purple acid phosphatase 26	-1.00688	1.855e-15
orange1.1g042043m	AT4G11660.1	winged-helix DNA-binding transcription factor family protein	-1.00703	2.36813e-14
orange1.1g037436m	AT5G17390.1	Adenine nucleotide alpha hydrolases-like superfamily protein	-1.0075	9.12329e-13
orange1.1g046490m	AT4G31500.1	cytochrome P450, family 83, subfamily B, polypeptide 1	-1.00756	7.50839e-12
orange1.1g039015m	AT1G10560.1	plant U-box 18	-1.00815	1.43428e-13
orange1.1g040010m	AT1G34300.1	lectin protein kinase family protein	-1.00829	3.15103e-14
orange1.1g016513m	AT5G08570.1	Pyruvate kinase family protein	-1.0087	7.74185e-14
orange1.1g036465m	AT3G52710.1		-1.00877	3.65551e-13
orange1.1g014506m	AT5G56960.1	basic helix-loop-helix (bHLH) DNA-binding family protein	-1.00907	4.68389e-12
orange1.1g000544m	AT1G61140.3	SNF2 domain-containing protein / helicase domain-containing protein / zinc finger protein-related	-1.00939	7.6205e-16
orange1.1g020827m	AT1G08450.1	calreticulin 3	-1.00941	3.01379e-16
orange1.1g007018m	AT1G77030.1	hydrolases, acting on acid anhydrides, in phosphorus-containing anhydrides;ATP-dependent helicases;nucleic acid binding;ATP binding;RNA binding;helicases	-1.00992	2.96193e-14
orange1.1g012103m	AT1G09970.2	Leucine-rich receptor-like protein kinase family protein	-1.00995	4.46426e-12
orange1.1g009905m	AT1G72650.2	TRF-like 6	-1.01029	3.09889e-17
orange1.1g003688m	AT3G55270.1	mitogen-activated protein kinase phosphatase 1	-1.0106	7.72979e-15
orange1.1g007507m	AT5G45190.1	Cyclin family protein	-1.0112	9.27652e-15
orange1.1g033082m	AT3G14200.1	Chaperone DnaJ-domain superfamily protein	-1.0115	2.33412e-15
orange1.1g010154m	AT1G79750.1	NADP-malic enzyme 4	-1.01156	2.85536e-15
orange1.1g000575m	AT1G61140.1	SNF2 domain-containing protein / helicase domain-containing protein / zinc finger protein-related	-1.01164	3.00726e-15
orange1.1g034620m	AT1G28330.5	dormancy-associated protein-like 1	-1.01174	5.36972e-08
orange1.1g000549m	AT1G61140.1	SNF2 domain-containing protein / helicase domain-containing protein / zinc finger protein-related	-1.01183	1.92046e-14
orange1.1g006739m	AT2G31880.1	Leucine-rich repeat protein kinase family protein	-1.01186	4.93426e-14
orange1.1g045931m			-1.01206	5.79011e-14
orange1.1g009639m	AT3G48090.1	alpha/beta-Hydrolases superfamily protein	-1.01237	5.14302e-17
orange1.1g009658m	AT3G20410.1	calmodulin-domain protein kinase 9	-1.01257	2.53904e-17
orange1.1g030913m	AT5G11810.1		-1.01265	3.8255e-17
orange1.1g015082m	AT2G26640.1	3-ketoacyl-CoA synthase 11	-1.01265	1.864e-15
orange1.1g021503m	AT4G38620.1	myb domain protein 4	-1.01277	1.10353e-13
orange1.1g039409m	AT3G23240.1	ethylene response factor 1	-1.01298	8.36315e-10
orange1.1g012554m	AT3G25150.2	Nuclear transport factor 2 (NTF2) family protein with RNA binding (RRM-RBD-RNP motifs) domain	-1.01298	1.26105e-14
orange1.1g013289m	AT2G30630.1	P-loop containing nucleoside triphosphate hydrolases superfamily protein	-1.01338	4.94245e-17
orange1.1g031107m	AT1G80230.1	Rubredoxin-like superfamily protein	-1.01352	1.87229e-13
orange1.1g024991m	AT4G32280.1	indole-3-acetic acid inducible 29	-1.01387	1.6463e-17
orange1.1g026844m	AT2G41790.1	Insulinase (Peptidase family M16) family protein	-1.01391	9.08768e-13
orange1.1g033442m	AT1G80230.1	Rubredoxin-like superfamily protein	-1.01423	1.22153e-16
orange1.1g023536m	AT2G45250.1	Integral membrane protein hemolysin-III homolog	-1.01456	2.16245e-12
orange1.1g001222m	AT2G17820.1	histidine kinase 1	-1.01542	4.78241e-16
orange1.1g041195m	AT1G32350.1	alternative oxidase 1D	-1.01616	3.61119e-14
orange1.1g019948m	AT5G47390.1	myb-like transcription factor family protein	-1.01651	7.90672e-16
orange1.1g028712m	AT3G20600.1	Late embryogenesis abundant (LEA) hydroxyproline-rich glycoprotein family	-1.01655	2.80537e-15
orange1.1g027194m	AT1G02840.1	RNA-binding (RRM/RBD/RNP motifs) family protein	-1.01655	1.46692e-14
orange1.1g022242m	AT3G04600.3	Nucleotidylyl transferase superfamily protein	-1.01677	2.8439e-16
orange1.1g048565m	AT4G31940.1	cytochrome P450, family 82, subfamily C, polypeptide 4	-1.01677	6.22582e-15
orange1.1g019279m	AT5G33370.1	GDSL-like Lipase/Acylhydrolase superfamily protein	-1.0168	2.86275e-08
orange1.1g045300m	AT4G37700.1		-1.01699	1.61735e-17
orange1.1g030724m	AT2G41790.1	Insulinase (Peptidase family M16) family protein	-1.01704	5.45588e-12
orange1.1g000245m			-1.01718	9.22185e-14
orange1.1g020493m	AT3G16500.1	phytochrome-associated protein 1	-1.01747	1.18261e-14
orange1.1g019170m	AT5G25220.1	KNOTTED1-like homeobox gene 3	-1.01793	4.26543e-12
orange1.1g024167m	AT2G36950.1	Heavy metal transport/detoxification superfamily protein	-1.01799	2.55986e-15
orange1.1g006638m	AT3G54800.1	Pleckstrin homology (PH) and lipid-binding START domains-containing protein	-1.01881	3.62334e-14
orange1.1g030638m	AT5G62530.1	aldehyde dehydrogenase 12A1	-1.01938	1.65988e-16
orange1.1g004933m	AT1G11950.1	Transcription factor jumonji (jmjC) domain-containing protein	-1.01938	2.7186e-14
orange1.1g042853m	AT3G16030.1	lectin protein kinase family protein	-1.0194	3.77223e-15
orange1.1g021287m	AT2G45250.1	Integral membrane protein hemolysin-III homolog	-1.01953	1.12441e-14
orange1.1g008292m	AT4G05200.1	cysteine-rich RLK (RECEPTOR-like protein kinase) 25	-1.02014	7.35484e-16
orange1.1g027936m	AT2G36950.1	Heavy metal transport/detoxification superfamily protein	-1.02097	1.19809e-15
orange1.1g027022m	AT4G18370.1	DEGP protease 5	-1.02108	3.32954e-12
orange1.1g034789m	AT5G04750.1	F1F0-ATPase inhibitor protein, putative	-1.02136	5.14346e-13
orange1.1g006930m	AT4G34980.1	subtilisin-like serine protease 2	-1.02152	7.01491e-15
orange1.1g010839m	AT1G72650.2	TRF-like 6	-1.02184	3.65423e-13
orange1.1g033913m	AT5G62530.1	aldehyde dehydrogenase 12A1	-1.02253	4.19918e-16
orange1.1g019763m	AT2G36090.1	F-box family protein	-1.02264	4.68432e-14
orange1.1g019118m	AT5G07010.1	sulfotransferase 2A	-1.02266	4.78849e-17
orange1.1g042437m	AT3G14260.1	Protein of unknown function (DUF567)	-1.02293	2.37386e-12
orange1.1g046390m	AT4G38840.1	SAUR-like auxin-responsive protein family	-1.02294	2.4376e-10
orange1.1g022921m	AT1G51950.1	indole-3-acetic acid inducible 18	-1.02304	1.48428e-15
orange1.1g045079m	AT1G07530.1	SCARECROW-like 14	-1.02308	2.97571e-13
orange1.1g001044m	AT2G17820.1	histidine kinase 1	-1.02334	1.8707e-15
orange1.1g006865m	AT4G29210.1	gamma-glutamyl transpeptidase 4	-1.02342	4.59825e-15
orange1.1g001816m	AT5G65700.2	Leucine-rich receptor-like protein kinase family protein	-1.02387	1.15841e-13
orange1.1g038766m	AT5G46330.1	Leucine-rich receptor-like protein kinase family protein	-1.02404	2.09231e-15
orange1.1g009844m	AT4G31940.1	cytochrome P450, family 82, subfamily C, polypeptide 4	-1.02449	1.2884e-15
orange1.1g007032m	AT4G22130.1	STRUBBELIG-receptor family 8	-1.02475	5.90998e-16
orange1.1g033128m	AT3G60520.1		-1.02493	1.00956e-13
orange1.1g021849m	AT1G09700.1	dsRNA-binding domain-like superfamily protein	-1.02499	4.43393e-15
orange1.1g045811m			-1.02521	1.19001e-13
orange1.1g023744m	AT4G37260.1	myb domain protein 73	-1.02543	1.42335e-11
orange1.1g010226m	AT4G36220.1	ferulic acid 5-hydroxylase 1	-1.02566	6.36261e-12
orange1.1g034801m			-1.02567	6.59775e-14
orange1.1g028071m	AT3G54200.1	Late embryogenesis abundant (LEA) hydroxyproline-rich glycoprotein family	-1.02577	1.27067e-14
orange1.1g019755m	AT3G57270.1	beta-1,3-glucanase 1	-1.02583	1.56606e-13
orange1.1g004677m	AT4G26140.1	beta-galactosidase 12	-1.02664	6.87411e-15
orange1.1g029741m	AT5G11160.1	adenine phosphoribosyltransferase 5	-1.02693	2.51165e-14
orange1.1g025025m	AT2G39700.1	expansin A4	-1.02693	6.35713e-12
orange1.1g042130m	AT1G12060.1	BCL-2-associated athanogene 5	-1.02752	6.58625e-14
orange1.1g039611m	AT3G23160.1	Protein of unknown function (DUF668)	-1.02785	1.00052e-16
orange1.1g010044m	AT1G79750.1	NADP-malic enzyme 4	-1.02802	1.48621e-12
orange1.1g007388m	AT4G26140.2	beta-galactosidase 12	-1.0286	2.25465e-13
orange1.1g047006m	AT4G39830.1	Cupredoxin superfamily protein	-1.02865	3.86917e-14
orange1.1g038973m	AT5G22460.1	alpha/beta-Hydrolases superfamily protein	-1.02897	3.6971e-14
orange1.1g019210m	AT1G75880.1	SGNH hydrolase-type esterase superfamily protein	-1.02905	4.01201e-15
orange1.1g030762m	AT1G51200.2	A20/AN1-like zinc finger family protein	-1.02956	6.36335e-15
orange1.1g044248m	AT4G13510.1	ammonium transporter 1;1	-1.02962	3.52121e-13
orange1.1g019178m	AT2G35880.1	TPX2 (targeting protein for Xklp2) protein family	-1.02972	1.30137e-15
orange1.1g030053m	AT4G25040.1	Uncharacterised protein family (UPF0497)	-1.0298	1.08491e-14
orange1.1g015310m	AT3G06350.1	dehydroquinate dehydratase, putative / shikimate dehydrogenase, putative	-1.02992	3.72616e-17
orange1.1g020917m	AT3G21215.1	RNA-binding (RRM/RBD/RNP motifs) family protein	-1.03012	1.90868e-14
orange1.1g017735m	AT5G40490.1	RNA-binding (RRM/RBD/RNP motifs) family protein	-1.03096	1.65843e-12
orange1.1g009982m	AT1G79750.1	NADP-malic enzyme 4	-1.03122	6.36827e-13
orange1.1g000566m	AT1G61140.1	SNF2 domain-containing protein / helicase domain-containing protein / zinc finger protein-related	-1.03172	5.14658e-16
orange1.1g014773m	AT5G46880.1	homeobox-7	-1.03173	6.46085e-14
orange1.1g006681m	AT4G26140.2	beta-galactosidase 12	-1.03206	1.87582e-14
orange1.1g029864m	AT1G04760.1	vesicle-associated membrane protein 726	-1.03214	6.38128e-14
orange1.1g013004m	AT1G71830.1	somatic embryogenesis receptor-like kinase 1	-1.03266	7.69218e-15
orange1.1g023581m	AT5G57560.1	Xyloglucan endotransglucosylase/hydrolase family protein	-1.03272	2.58137e-08
orange1.1g034308m	AT4G02380.1	senescence-associated gene 21	-1.03286	2.12638e-13
orange1.1g029645m	AT5G11160.1	adenine phosphoribosyltransferase 5	-1.0333	1.13653e-15
orange1.1g003581m	AT3G55270.1	mitogen-activated protein kinase phosphatase 1	-1.03406	4.40369e-16
orange1.1g035802m	AT1G66780.1	MATE efflux family protein	-1.03424	4.21679e-14
orange1.1g015458m	AT1G08510.1	fatty acyl-ACP thioesterases B	-1.03432	2.04587e-09
orange1.1g024862m	AT2G38750.1	annexin 4	-1.03518	7.64428e-14
orange1.1g031383m	AT3G62550.1	Adenine nucleotide alpha hydrolases-like superfamily protein	-1.03538	8.79698e-16
orange1.1g000537m	AT1G61140.3	SNF2 domain-containing protein / helicase domain-containing protein / zinc finger protein-related	-1.03584	9.79986e-17
orange1.1g030682m	AT1G61680.1	terpene synthase 14	-1.03604	3.75384e-14
orange1.1g013258m	AT1G71830.1	somatic embryogenesis receptor-like kinase 1	-1.03625	1.44148e-15
orange1.1g016876m	AT2G30210.1	laccase 3	-1.0374	5.00013e-13
orange1.1g002170m	AT5G13980.2	Glycosyl hydrolase family 38 protein	-1.03784	1.56065e-13
orange1.1g037405m	AT1G10150.1	Carbohydrate-binding protein	-1.03795	5.01683e-14
orange1.1g023282m	AT1G71830.1	somatic embryogenesis receptor-like kinase 1	-1.03842	1.52277e-16
orange1.1g034888m	AT4G28240.1	Wound-responsive family protein	-1.0399	1.90868e-14
orange1.1g023039m	AT5G65670.1	indole-3-acetic acid inducible 9	-1.04061	9.08038e-16
orange1.1g034782m	AT1G68585.1		-1.0407	1.18947e-14
orange1.1g017687m	AT1G75880.1	SGNH hydrolase-type esterase superfamily protein	-1.04072	1.06181e-13
orange1.1g012014m	AT3G47570.1	Leucine-rich repeat protein kinase family protein	-1.04113	1.28469e-16
orange1.1g023771m	AT1G02840.3	RNA-binding (RRM/RBD/RNP motifs) family protein	-1.04137	1.03616e-13
orange1.1g029137m	AT2G36950.1	Heavy metal transport/detoxification superfamily protein	-1.0424	3.05058e-14
orange1.1g018116m	AT4G35160.1	O-methyltransferase family protein	-1.04257	2.86303e-15
orange1.1g010363m	AT2G26640.1	3-ketoacyl-CoA synthase 11	-1.04282	4.96548e-15
orange1.1g017677m	AT2G38470.1	WRKY DNA-binding protein 33	-1.04305	3.12707e-14
orange1.1g038838m	AT1G52530.1		-1.04355	2.43367e-13
orange1.1g024092m	AT2G36950.1	Heavy metal transport/detoxification superfamily protein	-1.04406	5.68862e-15
orange1.1g007315m	AT4G26140.1	beta-galactosidase 12	-1.04435	1.08557e-14
orange1.1g038087m	AT2G37860.3	Protein of unknown function (DUF3411)	-1.04449	5.55767e-16
orange1.1g046128m	AT3G19270.1	cytochrome P450, family 707, subfamily A, polypeptide 4	-1.04455	6.39985e-14
orange1.1g039153m	AT4G16740.2	terpene synthase 03	-1.04506	2.38682e-12
orange1.1g022079m	AT1G61810.3	beta-glucosidase 45	-1.04507	7.856e-14
orange1.1g020245m	AT3G07720.1	Galactose oxidase/kelch repeat superfamily protein	-1.04587	5.10547e-15
orange1.1g023023m	AT4G01100.1	adenine nucleotide transporter 1	-1.046	2.92439e-14
orange1.1g024135m	AT1G02840.2	RNA-binding (RRM/RBD/RNP motifs) family protein	-1.04644	1.7755e-15
orange1.1g016366m	AT5G54160.1	O-methyltransferase 1	-1.04652	2.12885e-13
orange1.1g028859m	AT4G18910.1	NOD26-like intrinsic protein 1;2	-1.04731	4.43749e-15
orange1.1g012025m	AT5G23570.1	XS domain-containing protein / XS zinc finger domain-containing protein-related	-1.04766	1.65171e-13
orange1.1g018449m	AT4G01100.1	adenine nucleotide transporter 1	-1.04772	4.0852e-17
orange1.1g048815m	AT5G25280.2	serine-rich protein-related	-1.04789	8.78832e-16
orange1.1g015061m	AT5G05320.1	FAD/NAD(P)-binding oxidoreductase family protein	-1.04791	1.75443e-12
orange1.1g017391m	AT5G28237.1	Pyridoxal-5\'-phosphate-dependent enzyme family protein	-1.04798	6.7981e-12
orange1.1g022802m	AT2G26560.1	phospholipase A 2A	-1.04893	8.85751e-16
orange1.1g038113m	AT5G54160.1	O-methyltransferase 1	-1.04915	1.56048e-12
orange1.1g036985m	AT5G66330.1	Leucine-rich repeat (LRR) family protein	-1.04948	1.27141e-11
orange1.1g025186m	AT5G18650.1	CHY-type/CTCHY-type/RING-type Zinc finger protein	-1.04998	1.59741e-14
orange1.1g021781m	AT5G25560.2	CHY-type/CTCHY-type/RING-type Zinc finger protein	-1.05032	3.54018e-13
orange1.1g005803m	AT3G16030.1	lectin protein kinase family protein	-1.05089	2.4345e-13
orange1.1g013656m	AT2G38120.1	Transmembrane amino acid transporter family protein	-1.05094	5.05389e-14
orange1.1g004219m	AT4G26140.1	beta-galactosidase 12	-1.05097	1.88587e-14
orange1.1g010687m	AT1G19440.1	3-ketoacyl-CoA synthase 4	-1.05116	1.42721e-15
orange1.1g010443m	AT5G08570.1	Pyruvate kinase family protein	-1.05126	4.45333e-13
orange1.1g032998m	AT5G41190.1		-1.05138	5.17103e-15
orange1.1g024221m	AT1G02840.2	RNA-binding (RRM/RBD/RNP motifs) family protein	-1.05214	6.25979e-13
orange1.1g040600m	AT3G60320.1	Protein of unknown function (DUF630 and DUF632)	-1.05253	8.84552e-16
orange1.1g006058m	AT5G11430.1	SPOC domain / Transcription elongation factor S-II protein	-1.05262	2.72698e-15
orange1.1g017118m	AT1G53320.1	tubby like protein 7	-1.0527	1.62047e-17
orange1.1g000983m	AT3G14470.1	NB-ARC domain-containing disease resistance protein	-1.05299	6.63136e-16
orange1.1g015832m	AT2G30020.1	Protein phosphatase 2C family protein	-1.05319	6.44901e-16
orange1.1g041800m	AT2G29420.1	glutathione S-transferase tau 7	-1.05326	8.13362e-15
orange1.1g028066m	AT5G22930.1	Protein of unknown function (DUF1635)	-1.05359	6.38824e-13
orange1.1g033105m	AT2G23200.1	Protein kinase superfamily protein	-1.05369	1.99667e-13
orange1.1g046820m	AT3G02840.1	ARM repeat superfamily protein	-1.05371	2.10011e-09
orange1.1g019946m	AT4G01100.1	adenine nucleotide transporter 1	-1.0538	4.51293e-16
orange1.1g009231m	AT1G52190.1	Major facilitator superfamily protein	-1.05452	3.47367e-15
orange1.1g026063m	AT5G62740.1	SPFH/Band 7/PHB domain-containing membrane-associated protein family	-1.05507	1.92443e-14
orange1.1g010797m	AT3G20410.1	calmodulin-domain protein kinase 9	-1.0552	1.19963e-11
orange1.1g007890m	AT4G39830.1	Cupredoxin superfamily protein	-1.05544	1.91512e-11
orange1.1g012311m	AT5G34850.1	purple acid phosphatase 26	-1.05572	2.90139e-11
orange1.1g033707m	AT3G17668.1	DnaJ/Hsp40 cysteine-rich domain superfamily protein	-1.05576	1.86583e-11
orange1.1g009015m	AT5G62190.1	DEAD box RNA helicase (PRH75)	-1.05595	1.45499e-13
orange1.1g025015m	AT5G49400.1	zinc knuckle (CCHC-type) family protein	-1.05597	5.93921e-14
orange1.1g007424m	AT5G62580.1	ARM repeat superfamily protein	-1.05603	4.91915e-13
orange1.1g016706m	AT4G32890.1	GATA transcription factor 9	-1.05704	9.65113e-14
orange1.1g032844m	AT5G62530.1	aldehyde dehydrogenase 12A1	-1.05726	5.95826e-18
orange1.1g018847m	AT5G06720.1	peroxidase 2	-1.0575	1.50633e-11
orange1.1g015571m	AT5G56960.1	basic helix-loop-helix (bHLH) DNA-binding family protein	-1.05767	4.87057e-15
orange1.1g008967m	AT5G56960.1	basic helix-loop-helix (bHLH) DNA-binding family protein	-1.058	1.61938e-12
orange1.1g042539m	AT3G20830.1	AGC (cAMP-dependent, cGMP-dependent and protein kinase C) kinase family protein	-1.0581	8.37201e-15
orange1.1g047677m	AT1G09970.1	Leucine-rich receptor-like protein kinase family protein	-1.05821	2.09005e-16
orange1.1g025389m	AT5G10870.1	chorismate mutase 2	-1.05832	1.31662e-16
orange1.1g040915m	AT3G13310.1	Chaperone DnaJ-domain superfamily protein	-1.05843	1.09329e-15
orange1.1g028297m	AT5G11160.1	adenine phosphoribosyltransferase 5	-1.05882	2.58546e-13
orange1.1g039963m	AT2G30210.1	laccase 3	-1.05911	5.50502e-14
orange1.1g043859m	AT2G18570.1	UDP-Glycosyltransferase superfamily protein	-1.05962	3.29865e-14
orange1.1g046211m			-1.06035	1.34688e-14
orange1.1g024261m	AT3G25640.1	Protein of unknown function, DUF617	-1.0606	3.72646e-16
orange1.1g016127m	AT2G18950.1	homogentisate phytyltransferase 1	-1.06122	4.90726e-11
orange1.1g022330m	AT3G51890.1	Clathrin light chain protein	-1.06133	5.15643e-16
orange1.1g036514m	AT2G14850.1		-1.0618	1.54346e-15
orange1.1g026295m	AT1G64350.1	Transducin/WD40 repeat-like superfamily protein	-1.06221	6.72212e-14
orange1.1g026556m	AT1G07900.1	LOB domain-containing protein 1	-1.06249	1.40053e-16
orange1.1g001293m	AT1G15520.1	pleiotropic drug resistance 12	-1.06255	4.32183e-12
orange1.1g012180m	AT1G78990.1	HXXXD-type acyl-transferase family protein	-1.06259	1.9687e-13
orange1.1g039814m	AT1G61800.1	glucose-6-phosphate/phosphate translocator 2	-1.06273	7.4312e-12
orange1.1g043131m	AT2G01570.1	GRAS family transcription factor family protein	-1.06321	2.65931e-15
orange1.1g009089m			-1.06343	1.53436e-16
orange1.1g012215m	AT1G72650.2	TRF-like 6	-1.0635	5.56708e-15
orange1.1g011334m	AT5G03150.1	C2H2-like zinc finger protein	-1.06443	1.39742e-16
orange1.1g006314m			-1.06517	2.83529e-16
orange1.1g008107m	AT4G22130.1	STRUBBELIG-receptor family 8	-1.06521	1.26145e-14
orange1.1g015303m	AT5G05320.1	FAD/NAD(P)-binding oxidoreductase family protein	-1.06565	1.13088e-14
orange1.1g020882m			-1.06624	3.9028e-16
orange1.1g017627m	AT1G33260.2	Protein kinase superfamily protein	-1.06657	2.57228e-12
orange1.1g031497m	AT5G57520.1	zinc finger protein 2	-1.06708	5.45505e-13
orange1.1g029184m	AT1G13380.1	Protein of unknown function (DUF1218)	-1.06774	6.99629e-17
orange1.1g038392m	AT4G21380.1	receptor kinase 3	-1.06815	1.075e-13
orange1.1g029320m	AT2G01340.1		-1.06886	2.16427e-14
orange1.1g034118m	AT5G22860.1	Serine carboxypeptidase S28 family protein	-1.06935	4.25276e-10
orange1.1g030768m	AT3G60690.1	SAUR-like auxin-responsive protein family	-1.07035	7.4811e-16
orange1.1g027367m	AT4G37550.3	Acetamidase/Formamidase family protein	-1.07067	4.56262e-16
orange1.1g032658m	AT3G54560.1	histone H2A 11	-1.07089	1.01286e-15
orange1.1g017835m	AT4G35150.1	O-methyltransferase family protein	-1.0709	6.19985e-11
orange1.1g009657m	AT2G38970.1	Zinc finger (C3HC4-type RING finger) family protein	-1.07106	1.90326e-16
orange1.1g004662m	AT5G60760.1	P-loop containing nucleoside triphosphate hydrolases superfamily protein	-1.07124	7.53765e-16
orange1.1g004907m	AT5G60600.1	4-hydroxy-3-methylbut-2-enyl diphosphate synthase	-1.07162	5.2545e-13
orange1.1g023639m	AT2G26150.2	heat shock transcription factor A2	-1.0718	1.99414e-15
orange1.1g005248m	AT5G60600.1	4-hydroxy-3-methylbut-2-enyl diphosphate synthase	-1.07233	2.52195e-14
orange1.1g025656m	AT3G07560.1	peroxin 13	-1.07285	1.364e-16
orange1.1g019345m	AT1G15670.1	Galactose oxidase/kelch repeat superfamily protein	-1.07288	3.13375e-13
orange1.1g048725m	AT3G48560.1	chlorsulfuron/imidazolinone resistant 1	-1.07321	3.11307e-15
orange1.1g041532m	AT5G59350.1		-1.07373	6.53051e-14
orange1.1g025012m	AT1G70210.1	CYCLIN D1;1	-1.07422	2.33366e-12
orange1.1g037829m	AT1G34300.1	lectin protein kinase family protein	-1.07432	5.71191e-17
orange1.1g022187m	AT3G18790.1		-1.07454	2.8238e-16
orange1.1g022756m	AT5G13490.1	ADP/ATP carrier 2	-1.07466	4.3092e-14
orange1.1g025488m	AT3G07030.1	Alba DNA/RNA-binding protein	-1.0759	2.11747e-13
orange1.1g042538m			-1.07605	2.15199e-11
orange1.1g017122m	AT2G23540.1	GDSL-like Lipase/Acylhydrolase superfamily protein	-1.07609	6.48947e-12
orange1.1g037256m	AT4G33990.1	Tetratricopeptide repeat (TPR)-like superfamily protein	-1.07628	4.78495e-11
orange1.1g002525m	AT5G47910.1	respiratory burst oxidase homologue D	-1.07666	1.21959e-15
orange1.1g033646m	AT1G01490.1	Heavy metal transport/detoxification superfamily protein	-1.07744	2.43628e-17
orange1.1g034996m	AT2G34585.1		-1.0777	1.46055e-14
orange1.1g032217m	AT4G37300.1	maternal effect embryo arrest 59	-1.07799	3.42068e-09
orange1.1g017798m	AT1G78080.1	related to AP2 4	-1.07803	2.16093e-12
orange1.1g029890m	AT5G28050.1	Cytidine/deoxycytidylate deaminase family protein	-1.07838	8.66377e-16
orange1.1g004056m	AT1G53590.1	Calcium-dependent lipid-binding (CaLB domain) family protein	-1.0791	8.07062e-15
orange1.1g016490m	AT3G02630.1	Plant stearoyl-acyl-carrier-protein desaturase family protein	-1.08008	8.88632e-18
orange1.1g032822m	AT1G01490.1	Heavy metal transport/detoxification superfamily protein	-1.08016	6.30738e-17
orange1.1g017934m	AT5G05600.1	2-oxoglutarate (2OG) and Fe(II)-dependent oxygenase superfamily protein	-1.08118	9.92213e-16
orange1.1g018732m	AT3G12750.1	zinc transporter 1 precursor	-1.08132	7.91371e-13
orange1.1g033858m	AT1G28330.4	dormancy-associated protein-like 1	-1.08138	9.74938e-08
orange1.1g031962m	AT3G14200.1	Chaperone DnaJ-domain superfamily protein	-1.0815	3.5166e-16
orange1.1g019404m	AT4G31550.1	WRKY DNA-binding protein 11	-1.08162	1.01563e-16
orange1.1g001108m	AT1G15520.1	pleiotropic drug resistance 12	-1.08166	3.9216e-14
orange1.1g026183m	AT2G38380.1	Peroxidase superfamily protein	-1.08201	2.50533e-15
orange1.1g022760m	AT2G38470.1	WRKY DNA-binding protein 33	-1.08202	2.95831e-12
orange1.1g012518m	AT5G24430.1	Calcium-dependent protein kinase (CDPK) family protein	-1.08289	2.13622e-15
orange1.1g022301m	AT1G02840.1	RNA-binding (RRM/RBD/RNP motifs) family protein	-1.08302	7.90335e-18
orange1.1g032412m	AT4G21450.1	PapD-like superfamily protein	-1.08379	1.7862e-17
orange1.1g024262m	AT3G49430.2	SER/ARG-rich protein 34A	-1.08447	1.26919e-17
orange1.1g019787m	AT5G57620.1	myb domain protein 36	-1.08461	1.37558e-12
orange1.1g034961m	AT3G13310.1	Chaperone DnaJ-domain superfamily protein	-1.08486	1.61072e-14
orange1.1g006361m	AT4G21390.1	S-locus lectin protein kinase family protein	-1.08515	4.13379e-13
orange1.1g023725m	AT3G01470.1	homeobox 1	-1.08602	2.25798e-15
orange1.1g024269m	AT3G49430.2	SER/ARG-rich protein 34A	-1.0864	2.7415e-16
orange1.1g002383m	AT5G13980.1	Glycosyl hydrolase family 38 protein	-1.08683	7.62047e-11
orange1.1g025499m	AT3G49430.2	SER/ARG-rich protein 34A	-1.08689	8.92329e-16
orange1.1g032926m	AT5G23960.2	terpene synthase 21	-1.08692	1.79033e-10
orange1.1g005690m	AT4G26140.1	beta-galactosidase 12	-1.0872	6.35936e-17
orange1.1g007278m	AT3G48090.1	alpha/beta-Hydrolases superfamily protein	-1.08753	2.84034e-15
orange1.1g045267m	AT4G01070.1	UDP-Glycosyltransferase superfamily protein	-1.0879	3.15597e-17
orange1.1g007103m	AT4G22130.1	STRUBBELIG-receptor family 8	-1.08793	1.16813e-15
orange1.1g007000m	AT4G11850.1	phospholipase D gamma 1	-1.08823	7.37116e-16
orange1.1g034459m	AT1G32928.1		-1.08884	2.6359e-17
orange1.1g041350m	AT1G66910.1	Protein kinase superfamily protein	-1.08885	1.28961e-14
orange1.1g005411m	AT3G53180.1	glutamate-ammonia ligases;catalytics;glutamate-ammonia ligases	-1.08942	1.60553e-14
orange1.1g016545m	AT3G02020.1	aspartate kinase 3	-1.08993	3.43014e-15
orange1.1g034186m	AT5G62530.1	aldehyde dehydrogenase 12A1	-1.09018	7.79551e-18
orange1.1g021278m	AT5G05320.1	FAD/NAD(P)-binding oxidoreductase family protein	-1.09026	2.53747e-16
orange1.1g029776m	AT4G20970.1	basic helix-loop-helix (bHLH) DNA-binding superfamily protein	-1.09097	1.61531e-15
orange1.1g003832m	AT4G27300.1	S-locus lectin protein kinase family protein	-1.09149	8.39934e-12
orange1.1g040781m	AT1G23390.1	Kelch repeat-containing F-box family protein	-1.09152	5.94865e-16
orange1.1g039186m	AT1G72200.1	RING/U-box superfamily protein	-1.09164	9.6295e-15
orange1.1g010032m			-1.09219	2.3373e-15
orange1.1g004909m	AT1G14790.1	RNA-dependent RNA polymerase 1	-1.09251	1.02077e-13
orange1.1g021295m	AT5G40490.1	RNA-binding (RRM/RBD/RNP motifs) family protein	-1.09319	7.18092e-13
orange1.1g024547m	AT5G23280.1	TCP family transcription factor	-1.0939	2.5858e-13
orange1.1g044893m	AT2G25250.1		-1.09427	1.16074e-15
orange1.1g000787m	AT1G15520.1	pleiotropic drug resistance 12	-1.09462	1.3702e-16
orange1.1g008754m	AT2G39130.1	Transmembrane amino acid transporter family protein	-1.0949	3.98906e-15
orange1.1g033471m	AT3G14200.1	Chaperone DnaJ-domain superfamily protein	-1.09525	2.4624e-15
orange1.1g034400m	AT3G16080.1	Zinc-binding ribosomal protein family protein	-1.09546	3.15899e-14
orange1.1g012688m	AT3G26040.1	HXXXD-type acyl-transferase family protein	-1.09574	7.85256e-15
orange1.1g019701m	AT5G42050.1	DCD (Development and Cell Death) domain protein	-1.09661	3.76062e-15
orange1.1g006349m	AT4G26140.1	beta-galactosidase 12	-1.09665	1.41341e-14
orange1.1g006189m	AT5G23570.1	XS domain-containing protein / XS zinc finger domain-containing protein-related	-1.09708	3.5215e-17
orange1.1g035975m	AT4G17410.3	DWNN domain, a CCHC-type zinc finger	-1.09714	5.3249e-15
orange1.1g030300m	AT1G51200.1	A20/AN1-like zinc finger family protein	-1.09719	6.67023e-17
orange1.1g006629m	AT3G45140.1	lipoxygenase 2	-1.09769	3.22809e-16
orange1.1g017992m	AT5G15140.1	Galactose mutarotase-like superfamily protein	-1.09775	1.5746e-13
orange1.1g026656m	AT5G57260.1	cytochrome P450, family 71, subfamily B, polypeptide 10	-1.09843	2.47827e-16
orange1.1g013022m	AT4G37870.1	phosphoenolpyruvate carboxykinase 1	-1.09907	4.51913e-17
orange1.1g006486m	AT4G37870.1	phosphoenolpyruvate carboxykinase 1	-1.09924	3.66964e-17
orange1.1g006969m	AT1G74040.1	2-isopropylmalate synthase 1	-1.09949	3.99673e-17
orange1.1g040521m	AT1G61680.1	terpene synthase 14	-1.09954	6.94229e-12
orange1.1g002512m	AT3G59420.1	crinkly4	-1.10012	2.00396e-13
orange1.1g020367m	AT2G18950.1	homogentisate phytyltransferase 1	-1.10069	6.63662e-13
orange1.1g012382m	AT2G40000.1	ortholog of sugar beet HS1 PRO-1 2	-1.10084	1.50198e-15
orange1.1g047701m	AT1G70250.1	receptor serine/threonine kinase, putative	-1.10244	2.11592e-16
orange1.1g037430m	AT4G36130.1	Ribosomal protein L2 family	-1.10286	8.11446e-17
orange1.1g016233m	AT3G20410.1	calmodulin-domain protein kinase 9	-1.10331	3.63375e-17
orange1.1g033364m	AT5G62530.1	aldehyde dehydrogenase 12A1	-1.10489	1.77453e-17
orange1.1g036240m	AT5G09330.1	NAC domain containing protein 82	-1.10627	2.54374e-17
orange1.1g004634m	AT5G60600.1	4-hydroxy-3-methylbut-2-enyl diphosphate synthase	-1.10629	1.984e-13
orange1.1g001275m	AT1G73080.1	PEP1 receptor 1	-1.1065	7.18814e-13
orange1.1g028590m	AT2G40095.1	Alpha/beta hydrolase related protein	-1.10665	2.03242e-16
orange1.1g019955m	AT5G25220.2	KNOTTED1-like homeobox gene 3	-1.1067	1.36705e-13
orange1.1g005492m	AT1G19390.1	Wall-associated kinase family protein	-1.10682	3.13622e-13
orange1.1g001767m	AT1G53440.1	Leucine-rich repeat transmembrane protein kinase	-1.10709	1.28961e-14
orange1.1g018976m	AT5G23160.1		-1.10714	1.27466e-14
orange1.1g035905m	AT3G13677.2		-1.10811	3.13735e-17
orange1.1g045378m	AT3G12500.1	basic chitinase	-1.10854	7.88426e-13
orange1.1g019954m	AT3G01470.1	homeobox 1	-1.10857	1.13543e-15
orange1.1g012039m	AT3G20410.1	calmodulin-domain protein kinase 9	-1.10959	1.72971e-14
orange1.1g031543m	AT1G13380.1	Protein of unknown function (DUF1218)	-1.10996	4.81903e-17
orange1.1g017866m	AT2G30020.1	Protein phosphatase 2C family protein	-1.11016	9.17922e-15
orange1.1g035820m	AT5G51810.1	gibberellin 20 oxidase 2	-1.1107	2.98605e-14
orange1.1g029185m	AT3G11980.1	Jojoba acyl CoA reductase-related male sterility protein	-1.11098	3.21123e-12
orange1.1g044278m	AT3G13310.1	Chaperone DnaJ-domain superfamily protein	-1.11135	7.80028e-18
orange1.1g033037m	AT1G23440.1	Peptidase C15, pyroglutamyl peptidase I-like	-1.11203	1.01792e-08
orange1.1g007688m	AT1G17420.1	lipoxygenase 3	-1.11219	1.41955e-13
orange1.1g014668m	AT4G31980.1		-1.11248	1.29685e-14
orange1.1g024786m	AT3G50410.1	OBF binding protein 1	-1.1126	2.6538e-17
orange1.1g013682m	AT1G71830.1	somatic embryogenesis receptor-like kinase 1	-1.11414	1.09329e-15
orange1.1g012131m	AT1G31830.1	Amino acid permease family protein	-1.11459	1.23504e-11
orange1.1g019916m	AT3G14490.1	Terpenoid cyclases/Protein prenyltransferases superfamily protein	-1.11562	1.5172e-12
orange1.1g026408m	AT5G20700.1	Protein of unknown function (DUF581)	-1.11593	7.86388e-16
orange1.1g030173m	AT3G06840.1		-1.11602	1.05183e-16
orange1.1g030325m	AT5G22860.1	Serine carboxypeptidase S28 family protein	-1.11623	1.83892e-14
orange1.1g011392m	AT2G38120.1	Transmembrane amino acid transporter family protein	-1.11727	6.3908e-16
orange1.1g018993m	AT3G56680.1	Single-stranded nucleic acid binding R3H protein	-1.11827	8.52729e-15
orange1.1g038444m	AT1G52530.1		-1.11866	1.3269e-13
orange1.1g010900m	AT1G47530.1	MATE efflux family protein	-1.11909	1.26001e-13
orange1.1g009008m	AT4G11850.1	phospholipase D gamma 1	-1.11939	1.26707e-15
orange1.1g022950m	AT3G01470.1	homeobox 1	-1.11955	2.36366e-14
orange1.1g007333m	AT1G14790.1	RNA-dependent RNA polymerase 1	-1.11976	2.86636e-17
orange1.1g006428m	AT3G45140.1	lipoxygenase 2	-1.11991	3.89094e-12
orange1.1g042730m	AT4G34800.1	SAUR-like auxin-responsive protein family	-1.11992	2.40109e-11
orange1.1g033226m	AT3G14200.1	Chaperone DnaJ-domain superfamily protein	-1.12013	7.67552e-15
orange1.1g014565m	AT1G10660.3		-1.12023	4.73872e-14
orange1.1g023113m	AT3G60390.1	homeobox-leucine zipper protein 3	-1.12218	5.8044e-14
orange1.1g018590m	AT2G04570.1	GDSL-like Lipase/Acylhydrolase superfamily protein	-1.12309	2.12598e-10
orange1.1g042279m	AT2G21210.1	SAUR-like auxin-responsive protein family	-1.12322	1.62951e-10
orange1.1g030622m	AT2G38750.1	annexin 4	-1.1233	2.24065e-12
orange1.1g033559m	AT3G14200.1	Chaperone DnaJ-domain superfamily protein	-1.12339	2.89792e-18
orange1.1g029372m	AT1G69840.1	SPFH/Band 7/PHB domain-containing membrane-associated protein family	-1.12402	2.26698e-15
orange1.1g040324m	AT5G23670.1	long chain base2	-1.12403	1.53561e-15
orange1.1g030400m	AT1G17020.1	senescence-related gene 1	-1.12455	5.908e-17
orange1.1g021196m	AT5G49290.1	receptor like protein 56	-1.12463	4.88725e-12
orange1.1g019947m	AT5G25220.2	KNOTTED1-like homeobox gene 3	-1.12611	3.19278e-15
orange1.1g007442m	AT2G23450.2	Protein kinase superfamily protein	-1.12729	3.75902e-14
orange1.1g032147m	AT3G17668.1	DnaJ/Hsp40 cysteine-rich domain superfamily protein	-1.12881	2.40927e-14
orange1.1g004037m	AT1G53590.1	Calcium-dependent lipid-binding (CaLB domain) family protein	-1.1293	6.41962e-16
orange1.1g022632m	AT2G33310.3	auxin-induced protein 13	-1.1294	5.90527e-14
orange1.1g004268m	AT4G08850.1	Leucine-rich repeat receptor-like protein kinase family protein	-1.13006	1.38268e-11
orange1.1g016840m	AT3G20770.1	Ethylene insensitive 3 family protein	-1.13059	9.11408e-15
orange1.1g005270m	AT5G58620.1	zinc finger (CCCH-type) family protein	-1.13196	6.59406e-16
orange1.1g035739m	AT1G59960.1	NAD(P)-linked oxidoreductase superfamily protein	-1.13253	1.41431e-13
orange1.1g016498m	AT3G20770.1	Ethylene insensitive 3 family protein	-1.13267	3.52438e-16
orange1.1g032719m	AT5G22860.1	Serine carboxypeptidase S28 family protein	-1.13307	2.44819e-10
orange1.1g007056m	AT1G74040.1	2-isopropylmalate synthase 1	-1.13399	1.6969e-16
orange1.1g009313m	AT2G26250.1	3-ketoacyl-CoA synthase 10	-1.13424	7.13918e-18
orange1.1g019762m	AT5G25220.1	KNOTTED1-like homeobox gene 3	-1.13614	4.67346e-16
orange1.1g028949m	AT5G20700.1	Protein of unknown function (DUF581)	-1.13623	1.06535e-15
orange1.1g012226m	AT3G19680.1	Protein of unknown function (DUF1005)	-1.13707	4.70007e-14
orange1.1g008661m	AT3G14590.2	Calcium-dependent lipid-binding (CaLB domain) family protein	-1.13776	5.6555e-14
orange1.1g044484m	AT4G24570.1	dicarboxylate carrier 2	-1.13884	1.19605e-16
orange1.1g003389m	AT2G36380.1	pleiotropic drug resistance 6	-1.13901	3.85594e-17
orange1.1g037804m	AT2G03890.1	phosphoinositide 4-kinase gamma 7	-1.13919	9.44828e-14
orange1.1g009144m	AT3G20770.1	Ethylene insensitive 3 family protein	-1.13954	5.42714e-15
orange1.1g030609m	AT3G11210.1	SGNH hydrolase-type esterase superfamily protein	-1.14026	4.16517e-17
orange1.1g014968m	AT1G08450.1	calreticulin 3	-1.14081	1.91306e-14
orange1.1g002833m	AT2G36380.1	pleiotropic drug resistance 6	-1.14107	2.44101e-18
orange1.1g011832m	AT1G22380.1	UDP-glucosyl transferase 85A3	-1.14169	2.28165e-15
orange1.1g006559m	AT1G68400.1	leucine-rich repeat transmembrane protein kinase family protein	-1.14172	2.79471e-11
orange1.1g024096m	AT3G23510.1	Cyclopropane-fatty-acyl-phospholipid synthase	-1.14178	5.56689e-15
orange1.1g021759m	AT2G24540.1	Galactose oxidase/kelch repeat superfamily protein	-1.14263	7.6236e-15
orange1.1g016429m	AT5G63140.1	purple acid phosphatase 29	-1.14315	1.55969e-17
orange1.1g023361m	AT4G31550.1	WRKY DNA-binding protein 11	-1.14358	8.23112e-18
orange1.1g028707m	AT5G48760.1	Ribosomal protein L13 family protein	-1.14424	3.06529e-18
orange1.1g038880m	AT3G02630.1	Plant stearoyl-acyl-carrier-protein desaturase family protein	-1.14431	9.59374e-16
orange1.1g036407m	AT4G25390.1	Protein kinase superfamily protein	-1.14436	4.05013e-15
orange1.1g001653m	AT1G07390.3	receptor like protein 1	-1.14617	2.22755e-15
orange1.1g047802m	AT4G31940.1	cytochrome P450, family 82, subfamily C, polypeptide 4	-1.14732	3.43887e-18
orange1.1g000913m	AT1G15520.1	pleiotropic drug resistance 12	-1.14792	7.76109e-13
orange1.1g027843m	AT4G12800.1	photosystem I subunit l	-1.14815	1.41191e-14
orange1.1g040782m	AT5G02820.1	Spo11/DNA topoisomerase VI, subunit A protein	-1.14836	1.12742e-16
orange1.1g008659m	AT3G45140.1	lipoxygenase 2	-1.14854	1.0882e-15
orange1.1g032398m	AT3G56510.2	RNA-binding (RRM/RBD/RNP motifs) family protein	-1.14873	1.84716e-15
orange1.1g018730m	AT2G04570.1	GDSL-like Lipase/Acylhydrolase superfamily protein	-1.14949	1.91271e-11
orange1.1g046051m	AT1G28480.1	Thioredoxin superfamily protein	-1.14952	2.05161e-18
orange1.1g034623m	AT4G37720.1	phytosulfokine 6 precursor	-1.14997	3.21739e-16
orange1.1g045452m	AT4G11530.1	cysteine-rich RLK (RECEPTOR-like protein kinase) 34	-1.15038	1.65108e-15
orange1.1g009624m	AT2G34640.1	plastid transcriptionally active 12	-1.15059	3.17926e-16
orange1.1g018893m	AT5G23570.1	XS domain-containing protein / XS zinc finger domain-containing protein-related	-1.15076	2.83463e-17
orange1.1g007868m	AT1G72650.2	TRF-like 6	-1.15083	1.07321e-17
orange1.1g018863m	AT1G08450.3	calreticulin 3	-1.1519	3.72467e-15
orange1.1g022985m	AT1G12350.1	4-phospho-panto-thenoylcysteine synthetase	-1.15266	5.42422e-17
orange1.1g014927m	AT2G42690.1	alpha/beta-Hydrolases superfamily protein	-1.153	3.96544e-15
orange1.1g026943m	AT4G00050.1	basic helix-loop-helix (bHLH) DNA-binding superfamily protein	-1.15326	2.47902e-11
orange1.1g015874m	AT4G33790.1	Jojoba acyl CoA reductase-related male sterility protein	-1.15343	3.01555e-17
orange1.1g031123m	AT1G19570.2	dehydroascorbate reductase	-1.1541	1.3344e-15
orange1.1g006271m	AT3G55270.1	mitogen-activated protein kinase phosphatase 1	-1.15435	1.51788e-16
orange1.1g044206m	AT4G31940.1	cytochrome P450, family 82, subfamily C, polypeptide 4	-1.1546	6.05888e-15
orange1.1g014149m	AT1G61610.1	S-locus lectin protein kinase family protein	-1.15568	1.90746e-16
orange1.1g006381m	AT5G02500.1	heat shock cognate protein 70-1	-1.15658	1.5627e-14
orange1.1g014681m	AT5G46880.1	homeobox-7	-1.15691	1.04667e-15
orange1.1g008315m	AT4G33790.1	Jojoba acyl CoA reductase-related male sterility protein	-1.15712	1.29567e-12
orange1.1g019231m	AT5G25220.1	KNOTTED1-like homeobox gene 3	-1.15865	2.60199e-16
orange1.1g025688m	AT3G04600.2	Nucleotidylyl transferase superfamily protein	-1.15911	4.43043e-14
orange1.1g032627m	AT2G27775.1		-1.15942	1.81651e-17
orange1.1g021381m	AT1G12350.1	4-phospho-panto-thenoylcysteine synthetase	-1.15946	1.94286e-18
orange1.1g020434m	AT5G42050.1	DCD (Development and Cell Death) domain protein	-1.16017	3.07463e-14
orange1.1g034980m	AT3G13677.2		-1.16067	1.33902e-17
orange1.1g016854m	AT4G33790.1	Jojoba acyl CoA reductase-related male sterility protein	-1.16091	3.56027e-13
orange1.1g006566m	AT5G60600.1	4-hydroxy-3-methylbut-2-enyl diphosphate synthase	-1.16318	4.38765e-16
orange1.1g021321m	AT4G18370.1	DEGP protease 5	-1.16331	2.56092e-15
orange1.1g018873m	AT5G06720.1	peroxidase 2	-1.16357	5.22517e-15
orange1.1g048664m	AT1G05260.1	Peroxidase superfamily protein	-1.16495	1.86842e-14
orange1.1g042270m	AT2G41790.1	Insulinase (Peptidase family M16) family protein	-1.16526	9.80649e-15
orange1.1g010151m	AT4G31500.1	cytochrome P450, family 83, subfamily B, polypeptide 1	-1.16555	4.70654e-13
orange1.1g014625m	AT3G23510.1	Cyclopropane-fatty-acyl-phospholipid synthase	-1.16572	1.39837e-15
orange1.1g017824m	AT5G65670.2	indole-3-acetic acid inducible 9	-1.16707	1.20005e-16
orange1.1g015060m	AT1G08450.1	calreticulin 3	-1.16735	9.93916e-16
orange1.1g028319m	AT1G12350.1	4-phospho-panto-thenoylcysteine synthetase	-1.16738	6.3199e-19
orange1.1g021857m	AT3G21215.1	RNA-binding (RRM/RBD/RNP motifs) family protein	-1.16775	1.54102e-17
orange1.1g019963m	AT2G22670.4	indoleacetic acid-induced protein 8	-1.1687	6.79615e-17
orange1.1g018304m	AT4G27300.1	S-locus lectin protein kinase family protein	-1.16883	8.78013e-16
orange1.1g021192m	AT3G24530.1	AAA-type ATPase family protein / ankyrin repeat family protein	-1.17017	3.76099e-14
orange1.1g026930m	AT1G12350.1	4-phospho-panto-thenoylcysteine synthetase	-1.17083	2.28855e-17
orange1.1g037594m	AT4G36810.1	geranylgeranyl pyrophosphate synthase 1	-1.17142	1.10288e-13
[truncated: 751 more rows]

## Sheet: 10d 30% vs FH
SystematicName	TAIR10names	TAIR10defline	log2FC	adj.P.Val
orange1.1g020726m	AT4G08950.1	Phosphate-responsive 1 family protein	5.72487	4.31119e-24
orange1.1g029804m	AT4G38400.1	expansin-like A2	5.49974	6.68387e-23
orange1.1g026103m	AT4G25470.1	C-repeat/DRE binding factor 2	5.39642	1.06961e-22
orange1.1g036030m	AT3G48520.1	cytochrome P450, family 94, subfamily B, polypeptide 3	5.35659	1.60978e-23
orange1.1g045443m	AT3G23730.1	xyloglucan endotransglucosylase/hydrolase 16	5.27622	8.76206e-21
orange1.1g016330m	AT5G13930.1	Chalcone and stilbene synthase family protein	5.18696	3.52517e-25
orange1.1g046141m	AT1G30135.1	jasmonate-zim-domain protein 8	4.90736	1.11493e-21
orange1.1g018188m	AT5G54770.1	thiazole biosynthetic enzyme, chloroplast (ARA6) (THI1) (THI4)	4.86836	6.02149e-26
orange1.1g004919m	AT5G04860.1		4.81011	6.02149e-26
orange1.1g023337m	AT4G25810.1	xyloglucan endotransglycosylase 6	4.68189	5.72021e-25
orange1.1g034269m	AT1G75750.1	GAST1 protein homolog 1	4.37109	1.1545e-25
orange1.1g023481m	AT1G44575.1	Chlorophyll A-B binding family protein	4.27421	4.94424e-23
orange1.1g025661m	AT1G44575.1	Chlorophyll A-B binding family protein	4.20033	3.63876e-25
orange1.1g012476m	AT5G28237.1	Pyridoxal-5\'-phosphate-dependent enzyme family protein	4.19021	1.1545e-25
orange1.1g009283m	AT4G22010.1	SKU5 similar 4	4.15133	1.16823e-20
orange1.1g011178m	AT4G22010.1	SKU5 similar 4	4.14758	1.8842e-22
orange1.1g023799m	AT1G44575.1	Chlorophyll A-B binding family protein	4.14296	3.82548e-22
orange1.1g017636m	AT3G08030.1	Protein of unknown function, DUF642	4.11255	1.56886e-20
orange1.1g022573m	AT5G28237.1	Pyridoxal-5\'-phosphate-dependent enzyme family protein	4.01429	6.77752e-26
orange1.1g022869m	AT3G08030.2	Protein of unknown function, DUF642	3.95616	3.47506e-19
orange1.1g012892m	AT5G10770.1	Eukaryotic aspartyl protease family protein	3.95141	1.63571e-18
orange1.1g020845m	AT4G38460.1	geranylgeranyl reductase	3.94153	3.12869e-26
orange1.1g006722m	AT1G02205.2	Fatty acid hydroxylase superfamily	3.92794	7.01778e-24
orange1.1g030183m	AT1G72450.1	jasmonate-zim-domain protein 6	3.90691	3.74817e-23
orange1.1g026462m	AT1G19180.1	jasmonate-zim-domain protein 1	3.88445	3.03178e-23
orange1.1g014913m	AT3G52450.1	plant U-box 22	3.87375	4.83082e-25
orange1.1g008722m	AT1G11580.1	methylesterase PCR A	3.85389	2.18263e-23
orange1.1g010922m	AT4G39210.1	Glucose-1-phosphate adenylyltransferase family protein	3.84511	1.41208e-24
orange1.1g017391m	AT5G28237.1	Pyridoxal-5\'-phosphate-dependent enzyme family protein	3.83528	7.1524e-20
orange1.1g039965m	AT2G39710.1	Eukaryotic aspartyl protease family protein	3.83312	6.07478e-20
orange1.1g009720m	AT4G39210.1	Glucose-1-phosphate adenylyltransferase family protein	3.81913	4.53657e-22
orange1.1g034644m	AT5G59845.1	Gibberellin-regulated family protein	3.81381	5.23e-24
orange1.1g010554m	AT4G39210.1	Glucose-1-phosphate adenylyltransferase family protein	3.78676	3.49214e-20
orange1.1g009054m	AT1G76160.1	SKU5 similar 5	3.78621	2.37447e-19
orange1.1g011600m	AT5G10770.1	Eukaryotic aspartyl protease family protein	3.75868	3.50519e-23
orange1.1g022821m	AT4G03210.1	xyloglucan endotransglucosylase/hydrolase 9	3.73084	3.335e-22
orange1.1g009817m	AT4G39210.1	Glucose-1-phosphate adenylyltransferase family protein	3.68683	4.22947e-24
orange1.1g045761m	AT4G35320.1		3.66796	3.33816e-10
orange1.1g020962m	AT5G13870.1	xyloglucan endotransglucosylase/hydrolase 5	3.65883	2.62614e-22
orange1.1g025262m	AT2G27080.2	Late embryogenesis abundant (LEA) hydroxyproline-rich glycoprotein family	3.62954	1.01046e-21
orange1.1g027922m	AT3G22142.1	Bifunctional inhibitor/lipid-transfer protein/seed storage 2S albumin superfamily protein	3.60595	3.26921e-22
orange1.1g010874m	AT4G39210.1	Glucose-1-phosphate adenylyltransferase family protein	3.59855	3.31715e-20
orange1.1g028094m	AT5G51990.1	C-repeat-binding factor 4	3.59167	2.49149e-22
orange1.1g044288m			3.58377	1.462e-16
orange1.1g023204m	AT4G25810.1	xyloglucan endotransglycosylase 6	3.5704	7.51692e-24
orange1.1g027094m	AT5G62360.1	Plant invertase/pectin methylesterase inhibitor superfamily protein	3.56757	1.57849e-22
orange1.1g035644m	AT5G37690.1	SGNH hydrolase-type esterase superfamily protein	3.46912	9.61205e-12
orange1.1g015356m	AT5G55730.2	FASCICLIN-like arabinogalactan 1	3.46539	1.99579e-21
orange1.1g029976m	AT3G22840.1	Chlorophyll A-B binding family protein	3.46475	6.54648e-20
orange1.1g025316m	AT1G64980.1	Nucleotide-diphospho-sugar transferases superfamily protein	3.44158	6.94135e-22
orange1.1g024653m	AT1G73830.1	BR enhanced expression 3	3.40872	3.42967e-21
orange1.1g046829m	AT3G03520.1	non-specific phospholipase C3	3.39802	1.93538e-24
orange1.1g025495m	AT4G24380.1		3.32983	2.3425e-21
orange1.1g043797m	AT2G44310.1	Calcium-binding EF-hand family protein	3.32366	5.4541e-23
orange1.1g032279m	AT3G62990.1		3.3212	2.79951e-24
orange1.1g032600m			3.29225	2.03588e-20
orange1.1g029277m	AT2G01670.1	nudix hydrolase homolog 17	3.28174	5.58559e-23
orange1.1g046004m	AT3G10120.1		3.27792	6.14055e-21
orange1.1g004054m	AT1G78060.1	Glycosyl hydrolase family protein	3.26751	1.28585e-18
orange1.1g020203m	AT5G06860.1	polygalacturonase inhibiting protein 1	3.25315	6.68387e-23
orange1.1g033333m	AT2G01670.1	nudix hydrolase homolog 17	3.23648	2.68933e-24
orange1.1g022515m	AT4G35160.1	O-methyltransferase family protein	3.23178	4.40965e-17
orange1.1g044484m	AT4G24570.1	dicarboxylate carrier 2	3.22322	8.89924e-23
orange1.1g012893m	AT5G17050.1	UDP-glucosyl transferase 78D2	3.21969	6.41563e-21
orange1.1g025281m	AT5G62100.2	BCL-2-associated athanogene 2	3.21903	8.38821e-22
orange1.1g041250m	AT4G35150.1	O-methyltransferase family protein	3.21563	5.93433e-24
orange1.1g029817m	AT5G25810.1	Integrase-type DNA-binding superfamily protein	3.20732	1.5341e-21
orange1.1g041074m	AT2G38290.1	ammonium transporter 2	3.19141	1.93538e-24
orange1.1g028392m	AT1G18650.1	plasmodesmata callose-binding protein 3	3.18436	6.48951e-19
orange1.1g030947m	AT2G01670.1	nudix hydrolase homolog 17	3.18268	1.14328e-17
orange1.1g006559m	AT1G68400.1	leucine-rich repeat transmembrane protein kinase family protein	3.17685	1.7512e-21
orange1.1g028982m	AT1G19180.1	jasmonate-zim-domain protein 1	3.17491	2.96841e-21
orange1.1g004693m	AT3G62270.1	HCO3- transporter family	3.14392	3.47322e-18
orange1.1g034401m	AT1G74670.1	Gibberellin-regulated family protein	3.12121	9.8524e-24
orange1.1g030695m	AT5G13220.1	jasmonate-zim-domain protein 10	3.11371	1.3966e-21
orange1.1g039926m	AT1G50590.1	RmlC-like cupins superfamily protein	3.11119	3.17085e-21
orange1.1g013028m	AT2G02800.2	protein kinase 2B	3.10306	1.53964e-19
orange1.1g012079m	AT5G58960.2	Plant protein of unknown function (DUF641)	3.05805	1.79019e-22
orange1.1g030041m	AT4G27435.1	Protein of unknown function (DUF1218)	3.05584	2.18392e-17
orange1.1g018025m	AT4G21200.1	gibberellin 2-oxidase 8	3.05568	5.93433e-24
orange1.1g048598m	AT5G07010.1	sulfotransferase 2A	3.04493	3.10985e-23
orange1.1g025990m	AT5G14000.1	NAC domain containing protein 84	3.04391	6.53499e-21
orange1.1g009038m	AT5G58960.1	Plant protein of unknown function (DUF641)	3.04344	4.38256e-20
orange1.1g010737m	AT2G27690.1	cytochrome P450, family 94, subfamily C, polypeptide 1	3.03297	3.55438e-23
orange1.1g019715m	AT4G21200.1	gibberellin 2-oxidase 8	3.03204	1.85152e-21
orange1.1g027636m	AT5G53370.1	pectin methylesterase PCR fragment F	3.03138	6.94903e-19
orange1.1g040199m	AT2G27690.1	cytochrome P450, family 94, subfamily C, polypeptide 1	3.02722	4.93138e-17
orange1.1g031582m	AT1G24620.1	EF hand calcium-binding protein family	3.0255	3.05408e-17
orange1.1g005404m	AT4G36360.1	beta-galactosidase 3	3.0109	3.77183e-24
orange1.1g029507m	AT5G25190.1	Integrase-type DNA-binding superfamily protein	2.97562	1.41673e-18
orange1.1g041681m	AT2G29090.2	cytochrome P450, family 707, subfamily A, polypeptide 2	2.94952	1.95367e-23
orange1.1g006468m	AT4G36360.1	beta-galactosidase 3	2.94899	2.77158e-23
orange1.1g003076m	AT4G36360.1	beta-galactosidase 3	2.94865	1.12602e-23
orange1.1g030168m	AT5G13180.1	NAC domain containing protein 83	2.9468	6.78341e-22
orange1.1g025665m	AT5G57150.1	basic helix-loop-helix (bHLH) DNA-binding superfamily protein	2.94378	2.19474e-19
orange1.1g029395m	AT1G18650.1	plasmodesmata callose-binding protein 3	2.93705	7.99528e-21
orange1.1g024552m	AT4G38260.1	Protein of unknown function (DUF833)	2.93341	3.16281e-16
orange1.1g041119m	AT5G11590.1	Integrase-type DNA-binding superfamily protein	2.92681	6.10488e-10
orange1.1g008811m	AT3G06130.1	Heavy metal transport/detoxification superfamily protein	2.92481	2.12518e-21
orange1.1g021523m	AT2G22500.1	uncoupling protein 5	2.92466	9.00378e-19
orange1.1g046011m	AT1G72790.1	hydroxyproline-rich glycoprotein family protein	2.90684	9.88966e-18
orange1.1g008791m	AT3G06130.1	Heavy metal transport/detoxification superfamily protein	2.90653	1.06463e-16
orange1.1g033316m	AT5G13220.1	jasmonate-zim-domain protein 10	2.90322	3.97548e-21
orange1.1g044385m	AT4G12500.1	Bifunctional inhibitor/lipid-transfer protein/seed storage 2S albumin superfamily protein	2.89481	1.33131e-19
orange1.1g046095m	AT2G27080.1	Late embryogenesis abundant (LEA) hydroxyproline-rich glycoprotein family	2.89374	1.14474e-18
orange1.1g043130m	AT2G01300.1		2.88478	1.24819e-21
orange1.1g015986m	AT1G29980.1	Protein of unknown function, DUF642	2.88217	5.27147e-18
orange1.1g018817m	AT2G36690.1	2-oxoglutarate (2OG) and Fe(II)-dependent oxygenase superfamily protein	2.88212	2.30879e-19
orange1.1g024895m	AT3G45970.1	expansin-like A1	2.88094	9.3382e-21
orange1.1g018622m	AT2G21590.1	Glucose-1-phosphate adenylyltransferase family protein	2.87152	1.41454e-17
orange1.1g030998m	AT1G01900.1	subtilase family protein	2.85976	4.45589e-21
orange1.1g031226m	AT1G18210.2	Calcium-binding EF-hand family protein	2.84603	6.88618e-19
orange1.1g031863m	AT1G01470.1	Late embryogenesis abundant protein	2.83005	1.23261e-23
orange1.1g018109m	AT5G19220.1	ADP glucose pyrophosphorylase large subunit 1	2.82653	2.35252e-20
orange1.1g013483m	AT5G19220.1	ADP glucose pyrophosphorylase large subunit 1	2.81564	1.09515e-16
orange1.1g025751m	AT2G35700.1	ERF family protein 38	2.80951	4.60364e-21
orange1.1g044596m	AT1G70370.2	polygalacturonase 2	2.80944	4.02486e-22
orange1.1g024239m	AT4G36810.1	geranylgeranyl pyrophosphate synthase 1	2.80851	1.28732e-22
orange1.1g025749m	AT1G18250.2	Pathogenesis-related thaumatin superfamily protein	2.80669	1.22546e-16
orange1.1g020014m	AT5G60800.1	Heavy metal transport/detoxification superfamily protein	2.80193	5.4541e-23
orange1.1g035928m	AT2G46690.1	SAUR-like auxin-responsive protein family	2.77617	1.06961e-22
orange1.1g026331m	AT3G29030.1	expansin A5	2.77256	1.08605e-21
orange1.1g031791m	AT1G66400.1	calmodulin like 23	2.76868	8.45557e-21
orange1.1g032802m			2.76863	1.91138e-19
orange1.1g020089m	AT1G31130.1		2.73099	4.5274e-22
orange1.1g048693m	AT3G12580.1	heat shock protein 70	2.72812	2.42841e-21
orange1.1g010588m	AT1G26560.1	beta glucosidase 40	2.72455	9.66153e-23
orange1.1g004229m	AT4G21890.1		2.71748	4.42634e-21
orange1.1g047086m	AT5G11070.1		2.70441	1.47385e-19
orange1.1g041521m	AT4G29780.1		2.70093	5.08913e-19
orange1.1g001369m	AT5G64740.1	cellulose synthase 6	2.6986	3.91669e-24
orange1.1g014564m	AT5G19220.1	ADP glucose pyrophosphorylase large subunit 1	2.68465	3.46514e-23
orange1.1g023063m	AT1G68570.1	Major facilitator superfamily protein	2.67873	2.85884e-23
orange1.1g045101m	AT1G01470.1	Late embryogenesis abundant protein	2.66961	9.76051e-20
orange1.1g022696m	AT5G13870.1	xyloglucan endotransglucosylase/hydrolase 5	2.66551	9.52777e-16
orange1.1g028636m	AT1G73830.1	BR enhanced expression 3	2.66186	5.17507e-19
orange1.1g025190m	AT2G32150.1	Haloacid dehalogenase-like hydrolase (HAD) superfamily protein	2.66035	2.1271e-16
orange1.1g020920m	AT1G13340.1	Regulator of Vps4 activity in the MVB pathway protein	2.65931	1.63571e-18
orange1.1g042008m	AT5G51520.1	Plant invertase/pectin methylesterase inhibitor superfamily protein	2.65691	1.75387e-16
orange1.1g029256m	AT5G17350.1		2.63128	4.24618e-21
orange1.1g021826m	AT5G64260.1	EXORDIUM like 2	2.60924	6.19379e-20
orange1.1g037811m	AT3G26040.1	HXXXD-type acyl-transferase family protein	2.60659	6.53499e-21
orange1.1g037233m	AT5G59845.1	Gibberellin-regulated family protein	2.5988	5.5926e-17
orange1.1g012012m	AT5G54250.1	cyclic nucleotide-gated cation channel 4	2.59554	2.73082e-17
orange1.1g032810m	AT5G55570.1		2.58901	8.02706e-17
orange1.1g005334m	AT5G67360.1	Subtilase family protein	2.58649	1.69006e-17
orange1.1g002117m	AT5G64740.1	cellulose synthase 6	2.58606	1.61929e-16
orange1.1g045179m			2.58438	1.63102e-22
orange1.1g015175m	AT1G26560.1	beta glucosidase 40	2.5833	1.41419e-20
orange1.1g005469m	AT5G54250.2	cyclic nucleotide-gated cation channel 4	2.58229	2.547e-18
orange1.1g035123m			2.57865	1.61156e-21
orange1.1g019830m	AT1G02205.3	Fatty acid hydroxylase superfamily	2.57735	1.25937e-22
orange1.1g001382m	AT2G21770.1	cellulose synthase A9	2.57474	3.32334e-22
orange1.1g043169m	AT4G30440.1	UDP-D-glucuronate 4-epimerase 1	2.56992	8.22732e-23
orange1.1g039784m	AT5G59845.1	Gibberellin-regulated family protein	2.56814	4.39942e-21
orange1.1g013464m	AT3G02570.1	Mannose-6-phosphate isomerase, type I	2.568	5.74975e-22
orange1.1g001373m	AT2G21770.1	cellulose synthase A9	2.56697	3.10387e-20
orange1.1g046843m	AT3G09280.1		2.56295	4.55278e-20
orange1.1g033872m			2.55743	1.85907e-21
orange1.1g017578m	AT3G20820.1	Leucine-rich repeat (LRR) family protein	2.5515	1.44457e-21
orange1.1g029068m	AT1G19210.1	Integrase-type DNA-binding superfamily protein	2.54962	6.53499e-21
orange1.1g008315m	AT4G33790.1	Jojoba acyl CoA reductase-related male sterility protein	2.54837	7.35727e-19
orange1.1g043875m	AT5G62100.2	BCL-2-associated athanogene 2	2.54542	3.76118e-19
orange1.1g016003m	AT5G53750.1	CBS domain-containing protein	2.54437	2.97211e-19
orange1.1g025998m	AT1G21340.1	Dof-type zinc finger DNA-binding family protein	2.54329	1.43795e-19
orange1.1g022743m	AT5G01380.1	Homeodomain-like superfamily protein	2.54297	1.86726e-18
orange1.1g030480m	AT1G18100.1	PEBP (phosphatidylethanolamine-binding protein) family protein	2.5413	2.23376e-22
orange1.1g002425m	AT2G21770.1	cellulose synthase A9	2.54032	1.99463e-17
orange1.1g019254m	AT2G17230.1	EXORDIUM like 5	2.53767	1.52248e-20
orange1.1g028004m	AT5G52020.1	Integrase-type DNA-binding superfamily protein	2.5363	1.72204e-22
orange1.1g003585m	AT4G36360.1	beta-galactosidase 3	2.53393	1.61007e-20
orange1.1g040563m	AT5G48150.1	GRAS family transcription factor	2.52635	1.11207e-23
orange1.1g003649m	AT4G36360.1	beta-galactosidase 3	2.52583	4.58725e-18
orange1.1g031511m			2.52113	1.43053e-16
orange1.1g012492m	AT5G20410.1	monogalactosyldiacylglycerol synthase 2	2.50829	8.39954e-23
orange1.1g043673m	AT4G26740.1	seed gene 1	2.50747	6.51513e-19
orange1.1g015436m	AT5G07990.1	Cytochrome P450 superfamily protein	2.50738	1.17792e-17
orange1.1g003436m	AT3G46290.1	hercules receptor kinase 1	2.5068	2.1706e-20
orange1.1g013209m	AT2G46210.1	Fatty acid/sphingolipid desaturase	2.49771	1.49926e-17
orange1.1g028365m	AT1G72610.1	germin-like protein 1	2.4947	2.31109e-16
orange1.1g034464m			2.49002	6.35452e-17
orange1.1g044704m	AT4G37450.1	arabinogalactan protein 18	2.48782	2.97655e-21
orange1.1g046359m	AT2G17230.1	EXORDIUM like 5	2.48375	4.20953e-21
orange1.1g030950m	AT1G76100.1	plastocyanin 1	2.48018	9.10963e-19
orange1.1g015500m	AT2G32510.1	mitogen-activated protein kinase kinase kinase 17	2.47775	3.9961e-19
orange1.1g033387m	AT3G29780.1	ralf-like 27	2.47505	3.22094e-20
orange1.1g030636m	AT1G18100.1	PEBP (phosphatidylethanolamine-binding protein) family protein	2.47434	3.07708e-15
orange1.1g013546m	AT2G29990.1	alternative NAD(P)H dehydrogenase 2	2.46079	7.94272e-20
orange1.1g032169m	AT1G21550.1	Calcium-binding EF-hand family protein	2.45808	1.2489e-15
orange1.1g012806m	AT3G48000.1	aldehyde dehydrogenase 2B4	2.458	3.00292e-19
orange1.1g038690m			2.45146	2.61858e-20
orange1.1g018844m	AT2G42990.1	GDSL-like Lipase/Acylhydrolase superfamily protein	2.42214	2.07108e-22
orange1.1g034425m			2.41892	7.3963e-17
orange1.1g024492m	AT2G31180.1	myb domain protein 14	2.41862	8.43474e-23
orange1.1g031458m	AT4G08685.1	Pollen Ole e 1 allergen and extensin family protein	2.41524	3.12005e-20
orange1.1g007806m	AT5G52300.1	CAP160 protein	2.41025	2.39696e-19
orange1.1g036289m	AT4G39700.1	Heavy metal transport/detoxification superfamily protein	2.40919	4.45475e-20
orange1.1g016531m	AT1G02205.2	Fatty acid hydroxylase superfamily	2.40153	2.94966e-19
orange1.1g031430m	AT5G59820.1	C2H2-type zinc finger family protein	2.39949	4.97488e-14
orange1.1g009385m	AT2G29670.1	Tetratricopeptide repeat (TPR)-like superfamily protein	2.39278	3.36051e-18
orange1.1g002925m	AT4G01970.1	stachyose synthase	2.39084	2.39694e-17
orange1.1g032466m	AT3G26740.1	CCR-like	2.38995	3.48634e-18
orange1.1g031656m			2.38945	6.71529e-22
orange1.1g041226m	AT5G17220.1	glutathione S-transferase phi 12	2.38556	1.38487e-19
orange1.1g021207m	AT4G21960.1	Peroxidase superfamily protein	2.38468	2.61948e-17
orange1.1g034976m	AT3G03341.1		2.38161	2.15473e-17
orange1.1g030669m	AT5G64310.1	arabinogalactan protein 1	2.37435	2.76098e-20
orange1.1g019854m	AT4G21960.1	Peroxidase superfamily protein	2.3714	3.04567e-20
orange1.1g031343m	AT1G24020.2	MLP-like protein 423	2.36655	1.70659e-22
orange1.1g030607m	AT3G56360.1		2.35271	8.75309e-18
orange1.1g045773m	AT1G23760.1	BURP domain-containing protein	2.34911	6.55223e-20
orange1.1g007887m	AT5G58700.1	phosphatidylinositol-speciwc phospholipase C4	2.34438	1.94442e-18
orange1.1g019737m	AT4G11070.1	WRKY family transcription factor	2.34229	1.65588e-17
orange1.1g015729m	AT2G13360.2	alanine:glyoxylate aminotransferase	2.34156	1.58693e-21
orange1.1g004261m	AT2G05920.1	Subtilase family protein	2.3355	4.54471e-21
orange1.1g043682m	AT2G27500.1	Glycosyl hydrolase superfamily protein	2.33132	3.55774e-23
orange1.1g008561m	AT3G25140.1	Nucleotide-diphospho-sugar transferases superfamily protein	2.33102	2.20753e-19
orange1.1g016216m	AT3G48000.1	aldehyde dehydrogenase 2B4	2.3302	4.59827e-18
orange1.1g017954m	AT5G63160.1	BTB and TAZ domain protein 1	2.32842	1.70662e-16
orange1.1g021905m	AT5G63160.1	BTB and TAZ domain protein 1	2.32626	7.13711e-19
orange1.1g024950m	AT5G63160.1	BTB and TAZ domain protein 1	2.32175	2.65722e-20
orange1.1g021519m	AT4G21960.1	Peroxidase superfamily protein	2.32077	1.37706e-18
orange1.1g024825m	AT4G11070.1	WRKY family transcription factor	2.32057	1.3324e-21
orange1.1g040969m	AT5G62100.2	BCL-2-associated athanogene 2	2.31958	1.3205e-16
orange1.1g021867m	AT4G35160.1	O-methyltransferase family protein	2.31454	1.9041e-19
orange1.1g029015m	AT4G25470.1	C-repeat/DRE binding factor 2	2.31353	4.56687e-21
orange1.1g026890m	AT3G56360.1		2.30863	7.18956e-20
orange1.1g015832m	AT2G30020.1	Protein phosphatase 2C family protein	2.30531	1.70348e-20
orange1.1g042286m	AT5G07990.1	Cytochrome P450 superfamily protein	2.30368	1.37911e-21
orange1.1g016706m	AT4G32890.1	GATA transcription factor 9	2.2948	9.4229e-20
orange1.1g018833m	AT4G25000.1	alpha-amylase-like	2.29237	1.06623e-17
orange1.1g012648m	AT2G29670.1	Tetratricopeptide repeat (TPR)-like superfamily protein	2.28876	5.31577e-21
orange1.1g033805m			2.28706	2.12796e-20
orange1.1g022360m	AT5G02230.2	Haloacid dehalogenase-like hydrolase (HAD) superfamily protein	2.28622	6.48104e-18
orange1.1g007674m	AT3G45140.1	lipoxygenase 2	2.28108	3.36214e-18
orange1.1g026488m	AT4G21960.1	Peroxidase superfamily protein	2.27948	6.57456e-19
orange1.1g040420m	AT5G51010.1	Rubredoxin-like superfamily protein	2.27764	6.8903e-18
orange1.1g023581m	AT5G57560.1	Xyloglucan endotransglucosylase/hydrolase family protein	2.27715	1.17933e-18
orange1.1g016854m	AT4G33790.1	Jojoba acyl CoA reductase-related male sterility protein	2.26962	3.51528e-18
orange1.1g020219m	AT5G02230.2	Haloacid dehalogenase-like hydrolase (HAD) superfamily protein	2.26829	1.19864e-16
orange1.1g022608m	AT1G68570.1	Major facilitator superfamily protein	2.26481	2.72068e-17
orange1.1g011638m	AT1G77380.1	amino acid permease 3	2.26351	3.6194e-19
orange1.1g011325m	AT5G36110.1	cytochrome P450, family 716, subfamily A, polypeptide 1	2.26314	3.4598e-21
orange1.1g034543m	AT1G32928.1		2.25958	3.36051e-18
orange1.1g038247m	AT3G09280.1		2.25703	1.36289e-19
orange1.1g008324m	AT4G33790.1	Jojoba acyl CoA reductase-related male sterility protein	2.25644	1.51544e-19
orange1.1g040744m	AT3G19970.1	alpha/beta-Hydrolases superfamily protein	2.2526	1.02339e-17
orange1.1g025025m	AT2G39700.1	expansin A4	2.24773	9.25518e-18
orange1.1g026241m	AT3G05910.1	Pectinacetylesterase family protein	2.24725	1.79777e-20
orange1.1g000171m	AT5G13000.1	glucan synthase-like 12	2.24395	2.51957e-18
orange1.1g029689m	AT1G13360.1		2.23912	4.92999e-22
orange1.1g039680m	AT1G44830.1	Integrase-type DNA-binding superfamily protein	2.23677	8.11575e-21
orange1.1g024367m	AT1G56600.1	galactinol synthase 2	2.23472	7.53422e-17
orange1.1g027174m	AT5G11790.1	N-MYC downregulated-like 2	2.2306	3.06977e-20
orange1.1g031075m	AT4G37300.1	maternal effect embryo arrest 59	2.22647	6.24265e-20
orange1.1g017225m	AT5G53370.1	pectin methylesterase PCR fragment F	2.22559	4.94038e-19
orange1.1g020877m	AT5G07990.1	Cytochrome P450 superfamily protein	2.22381	5.60858e-19
orange1.1g004565m	AT5G35370.1	S-locus lectin protein kinase family protein	2.22317	1.91901e-21
orange1.1g011791m	AT1G60420.1	DC1 domain-containing protein	2.22259	4.1734e-18
orange1.1g016167m	AT3G48000.1	aldehyde dehydrogenase 2B4	2.2217	6.9774e-21
orange1.1g024595m	AT1G25230.1	Calcineurin-like metallo-phosphoesterase superfamily protein	2.21852	1.36239e-16
orange1.1g030542m			2.2183	1.45309e-19
orange1.1g010093m	AT4G34131.1	UDP-glucosyl transferase 73B3	2.21718	3.06977e-20
orange1.1g014447m	AT4G25000.1	alpha-amylase-like	2.21613	2.09859e-16
orange1.1g037721m	AT5G54010.1	UDP-Glycosyltransferase superfamily protein	2.21556	1.5962e-21
orange1.1g033560m	AT3G26740.1	CCR-like	2.21036	1.43111e-20
orange1.1g009350m	AT5G44670.1	Domain of unknown function (DUF23)	2.21005	2.59712e-17
orange1.1g004955m	AT2G37040.1	PHE ammonia lyase 1	2.20932	3.11788e-20
orange1.1g002724m	AT1G77760.1	nitrate reductase 1	2.20901	4.66146e-19
orange1.1g013930m	AT3G28960.1	Transmembrane amino acid transporter family protein	2.2047	2.46269e-19
orange1.1g035819m	AT4G16740.2	terpene synthase 03	2.20336	3.43705e-18
orange1.1g030338m			2.20305	3.01137e-16
orange1.1g021841m	AT4G21960.1	Peroxidase superfamily protein	2.20235	3.14881e-17
orange1.1g019689m	AT1G77380.1	amino acid permease 3	2.20154	2.42741e-17
orange1.1g032573m	AT5G07250.1	RHOMBOID-like protein 3	2.19704	1.14258e-15
orange1.1g008336m	AT1G60420.1	DC1 domain-containing protein	2.19558	1.56036e-18
orange1.1g030629m	AT4G37300.1	maternal effect embryo arrest 59	2.19361	5.24084e-22
orange1.1g005448m	AT3G15380.1	Plasma-membrane choline transporter family protein	2.19288	3.63432e-20
orange1.1g039120m	AT5G20250.4	Raffinose synthase family protein	2.18923	2.56219e-21
orange1.1g045716m	AT4G38660.1	Pathogenesis-related thaumatin superfamily protein	2.18868	6.31061e-18
orange1.1g039929m	AT5G01750.2	Protein of unknown function (DUF567)	2.18535	8.2708e-21
orange1.1g033744m	AT5G54940.1	Translation initiation factor SUI1 family protein	2.17464	4.43405e-17
orange1.1g008992m	AT2G44500.1	O-fucosyltransferase family protein	2.17322	2.45787e-21
orange1.1g029436m	AT5G62350.1	Plant invertase/pectin methylesterase inhibitor superfamily protein	2.16661	1.58232e-21
orange1.1g042074m	AT1G72510.1	Protein of unknown function (DUF1677)	2.16408	1.07976e-14
orange1.1g015447m	AT5G66920.1	SKU5 similar 17	2.15961	1.23693e-20
orange1.1g022674m	AT5G11790.1	N-MYC downregulated-like 2	2.1584	7.90815e-20
orange1.1g040390m	AT3G48660.1	Protein of unknown function (DUF 3339)	2.15825	3.37435e-15
orange1.1g008845m	AT1G60420.1	DC1 domain-containing protein	2.15598	7.45068e-18
orange1.1g043161m	AT4G25640.2	detoxifying efflux carrier 35	2.15339	4.6925e-22
orange1.1g012514m	AT3G53960.1	Major facilitator superfamily protein	2.14588	1.46236e-19
orange1.1g019347m	AT2G42990.1	GDSL-like Lipase/Acylhydrolase superfamily protein	2.14195	7.93878e-22
orange1.1g007880m	AT5G54250.2	cyclic nucleotide-gated cation channel 4	2.13867	8.76599e-16
orange1.1g021734m	AT1G61260.1	Protein of unknown function (DUF761)	2.13165	1.40299e-17
orange1.1g045819m			2.13002	1.09065e-14
orange1.1g032842m	AT1G70670.1	Caleosin-related family protein	2.12275	5.46464e-18
orange1.1g017866m	AT2G30020.1	Protein phosphatase 2C family protein	2.12198	4.30634e-16
orange1.1g038672m	AT1G72510.1	Protein of unknown function (DUF1677)	2.11812	4.38256e-20
orange1.1g009312m	AT4G12300.1	cytochrome P450, family 706, subfamily A, polypeptide 4	2.11793	8.53093e-17
orange1.1g010359m	AT3G52970.1	cytochrome P450, family 76, subfamily G, polypeptide 1	2.11617	9.28554e-19
orange1.1g019129m	AT4G21960.1	Peroxidase superfamily protein	2.1099	8.79347e-20
orange1.1g024150m	AT2G38110.1	glycerol-3-phosphate acyltransferase 6	2.10819	6.19379e-20
orange1.1g028913m	AT5G25390.2	Integrase-type DNA-binding superfamily protein	2.10724	2.28059e-20
orange1.1g036405m	AT1G53540.1	HSP20-like chaperones superfamily protein	2.10723	1.74516e-17
orange1.1g018972m	AT5G11790.1	N-MYC downregulated-like 2	2.10298	1.08724e-18
orange1.1g029521m	AT5G49290.1	receptor like protein 56	2.10103	1.22711e-17
orange1.1g031267m			2.0962	2.10218e-18
orange1.1g027471m	AT5G64030.1	S-adenosyl-L-methionine-dependent methyltransferases superfamily protein	2.09414	5.74236e-16
orange1.1g027157m	AT2G02960.4	RING/FYVE/PHD zinc finger superfamily protein	2.09	3.47645e-19
orange1.1g021653m	AT1G68570.1	Major facilitator superfamily protein	2.08928	6.67488e-18
orange1.1g035259m	AT3G48660.1	Protein of unknown function (DUF 3339)	2.08788	4.03606e-21
orange1.1g027609m	AT5G64030.1	S-adenosyl-L-methionine-dependent methyltransferases superfamily protein	2.08241	1.40337e-18
orange1.1g026834m	AT1G17860.1	Kunitz family trypsin and protease inhibitor protein	2.08067	3.23205e-11
orange1.1g021411m	AT3G61610.1	Galactose mutarotase-like superfamily protein	2.07937	1.11077e-18
orange1.1g007735m	AT4G12420.1	Cupredoxin superfamily protein	2.07857	5.23007e-17
orange1.1g004605m	AT5G63810.1	beta-galactosidase 10	2.07851	2.12258e-16
orange1.1g030754m	AT4G37300.1	maternal effect embryo arrest 59	2.07815	2.14717e-14
orange1.1g031014m	AT4G37300.1	maternal effect embryo arrest 59	2.07208	5.5944e-20
orange1.1g020712m	AT4G21960.1	Peroxidase superfamily protein	2.0698	1.10731e-19
orange1.1g001773m	AT1G47900.1	Plant protein of unknown function (DUF869)	2.06871	1.55445e-19
orange1.1g015411m	AT1G32860.1	Glycosyl hydrolase superfamily protein	2.06205	5.64455e-21
orange1.1g018906m	AT2G38110.1	glycerol-3-phosphate acyltransferase 6	2.05945	1.02341e-15
orange1.1g035250m			2.05817	4.39607e-20
orange1.1g039175m	AT5G25840.1	Protein of unknown function (DUF1677)	2.05744	1.89456e-19
orange1.1g001374m	AT1G47900.1	Plant protein of unknown function (DUF869)	2.0573	5.51036e-18
orange1.1g026695m	AT1G52560.1	HSP20-like chaperones superfamily protein	2.05631	1.14359e-20
orange1.1g033623m	AT1G22990.1	Heavy metal transport/detoxification superfamily protein	2.05613	1.26259e-19
orange1.1g011612m	AT3G25140.1	Nucleotide-diphospho-sugar transferases superfamily protein	2.05491	4.5175e-20
orange1.1g042451m	AT2G15020.1		2.05416	4.80029e-19
orange1.1g035300m	AT5G10695.1		2.05285	2.30038e-14
orange1.1g029593m	AT2G32150.1	Haloacid dehalogenase-like hydrolase (HAD) superfamily protein	2.05239	1.76362e-15
orange1.1g004525m	AT5G63810.1	beta-galactosidase 10	2.04815	5.78275e-18
orange1.1g009481m	AT4G12300.1	cytochrome P450, family 706, subfamily A, polypeptide 4	2.03891	2.80157e-20
orange1.1g033192m	AT2G21180.1		2.0373	2.13025e-16
orange1.1g023292m	AT5G11790.1	N-MYC downregulated-like 2	2.03492	3.12005e-20
orange1.1g043511m	AT5G24090.1	chitinase A	2.02688	4.39896e-18
orange1.1g015205m	AT3G26040.1	HXXXD-type acyl-transferase family protein	2.02641	3.66492e-19
orange1.1g009242m	AT5G66920.1	SKU5 similar 17	2.0264	4.74714e-19
orange1.1g035400m			2.02639	4.00613e-17
orange1.1g018702m	AT1G78530.1	Protein kinase superfamily protein	2.02419	3.14881e-17
orange1.1g004265m	AT5G67090.1	Subtilisin-like serine endopeptidase family protein	2.02387	3.25125e-17
orange1.1g028028m	AT4G21960.1	Peroxidase superfamily protein	2.02034	1.75389e-20
orange1.1g041325m	AT1G24130.1	Transducin/WD40 repeat-like superfamily protein	2.01889	5.21713e-18
orange1.1g035457m	AT1G14870.1	PLANT CADMIUM RESISTANCE 2	2.01841	3.10866e-19
orange1.1g009495m	AT4G12300.1	cytochrome P450, family 706, subfamily A, polypeptide 4	2.01784	3.04823e-19
orange1.1g018097m	AT3G11180.1	2-oxoglutarate (2OG) and Fe(II)-dependent oxygenase superfamily protein	2.01738	1.2401e-19
orange1.1g016820m	AT2G17420.1	NADPH-dependent thioredoxin reductase A	2.0166	4.69961e-20
orange1.1g029298m	AT4G25780.1	CAP (Cysteine-rich secretory proteins, Antigen 5, and Pathogenesis-related 1 protein) superfamily protein	2.01475	2.72264e-17
orange1.1g023615m	AT2G38110.1	glycerol-3-phosphate acyltransferase 6	2.01473	2.68822e-18
orange1.1g027531m	AT3G55120.1	Chalcone-flavanone isomerase family protein	2.0147	4.23011e-19
orange1.1g011200m	AT1G28760.1	Uncharacterized conserved protein (DUF2215)	2.01425	6.52068e-22
orange1.1g018916m	AT5G11790.1	N-MYC downregulated-like 2	2.01412	1.52226e-18
orange1.1g041340m	AT2G34770.1	fatty acid hydroxylase 1	2.01358	3.4784e-16
orange1.1g029499m	AT3G28210.1	zinc finger (AN1-like) family protein	2.00697	1.1109e-18
orange1.1g037755m	AT1G66980.1	suppressor of npr1-1 constitutive 4	2.00362	2.63918e-18
orange1.1g046820m	AT3G02840.1	ARM repeat superfamily protein	2.00286	4.85758e-17
orange1.1g018116m	AT4G35160.1	O-methyltransferase family protein	2.00182	1.10599e-18
orange1.1g036595m	AT3G21490.1	Heavy metal transport/detoxification superfamily protein	2.00147	1.84176e-16
orange1.1g042188m			2.00064	1.97272e-16
orange1.1g043668m	AT5G06390.1	FASCICLIN-like arabinogalactan protein 17 precursor	1.99987	1.06031e-19
orange1.1g011873m	AT5G36110.1	cytochrome P450, family 716, subfamily A, polypeptide 1	1.99765	1.03473e-15
orange1.1g022974m	AT5G13200.1	GRAM domain family protein	1.99555	1.69006e-17
orange1.1g042720m	AT1G33720.1	cytochrome P450, family 76, subfamily C, polypeptide 6	1.99144	2.09851e-19
orange1.1g028784m	AT3G50770.1	calmodulin-like 41	1.99071	2.63918e-18
orange1.1g020366m	AT5G66920.1	SKU5 similar 17	1.98954	1.45373e-20
orange1.1g016659m	AT5G14450.1	GDSL-like Lipase/Acylhydrolase superfamily protein	1.98816	1.69602e-19
orange1.1g029382m	AT5G07250.1	RHOMBOID-like protein 3	1.98526	1.41771e-20
orange1.1g036871m	AT4G34135.1	UDP-glucosyltransferase 73B2	1.98379	4.18238e-14
orange1.1g034561m	AT5G41761.1		1.98373	7.23439e-20
orange1.1g015263m	AT1G32860.1	Glycosyl hydrolase superfamily protein	1.98328	8.62651e-19
orange1.1g037689m	AT3G21490.1	Heavy metal transport/detoxification superfamily protein	1.98285	2.83551e-19
orange1.1g032375m	AT5G42380.1	calmodulin like 37	1.97783	1.65418e-18
orange1.1g022824m	AT2G42860.1		1.97752	1.41735e-16
orange1.1g040351m	AT1G17860.1	Kunitz family trypsin and protease inhibitor protein	1.97454	2.05305e-20
orange1.1g013841m	AT4G12730.1	FASCICLIN-like arabinogalactan 2	1.97422	5.1524e-21
orange1.1g000962m	AT3G14470.1	NB-ARC domain-containing disease resistance protein	1.97354	3.78535e-19
orange1.1g037127m	AT4G35160.1	O-methyltransferase family protein	1.97244	4.72911e-19
orange1.1g032767m	AT1G70670.1	Caleosin-related family protein	1.97144	1.47802e-18
orange1.1g032673m	AT1G09200.1	Histone superfamily protein	1.9704	7.35431e-20
orange1.1g005871m	AT4G23180.1	cysteine-rich RLK (RECEPTOR-like protein kinase) 10	1.96965	4.74781e-17
orange1.1g011580m	AT1G77380.1	amino acid permease 3	1.96885	2.61276e-17
orange1.1g013686m	AT5G38210.1	Protein kinase family protein	1.96866	2.18201e-19
orange1.1g001663m	AT3G25500.1	formin homology 1	1.96835	6.30868e-21
orange1.1g011057m	AT2G02010.1	glutamate decarboxylase 4	1.96823	1.32071e-19
orange1.1g024464m	AT1G59640.1	BIG PETAL P	1.96687	2.14946e-17
orange1.1g033138m	AT5G14450.1	GDSL-like Lipase/Acylhydrolase superfamily protein	1.96412	1.06111e-18
orange1.1g027334m	AT5G01750.2	Protein of unknown function (DUF567)	1.96152	5.34822e-20
orange1.1g009116m	AT3G05030.1	sodium hydrogen exchanger 2	1.95876	3.80367e-16
orange1.1g017746m	AT5G67080.1	mitogen-activated protein kinase kinase kinase 19	1.95854	5.33384e-18
orange1.1g039111m	AT3G05610.1	Plant invertase/pectin methylesterase inhibitor superfamily	1.95843	5.95264e-20
orange1.1g032100m	AT1G53885.1	Protein of unknown function (DUF581)	1.95744	8.41112e-16
orange1.1g045955m	AT1G52690.2	Late embryogenesis abundant protein (LEA) family protein	1.95728	1.92483e-18
orange1.1g023033m	AT2G36690.1	2-oxoglutarate (2OG) and Fe(II)-dependent oxygenase superfamily protein	1.95419	8.34542e-20
orange1.1g026455m	AT3G56880.1	VQ motif-containing protein	1.95405	2.56219e-21
orange1.1g005156m	AT4G23180.1	cysteine-rich RLK (RECEPTOR-like protein kinase) 10	1.95248	1.47802e-18
orange1.1g014888m	AT5G01370.1	ALC-interacting protein 1	1.95142	6.67909e-18
orange1.1g035870m	AT3G23530.1	Cyclopropane-fatty-acyl-phospholipid synthase	1.9497	4.05022e-18
orange1.1g041946m	AT1G71970.1		1.94803	2.19474e-19
orange1.1g048678m	AT5G49290.1	receptor like protein 56	1.94648	1.48438e-15
orange1.1g029564m	AT3G54040.1	PAR1 protein	1.9444	4.43688e-21
orange1.1g010825m	AT1G22380.1	UDP-glucosyl transferase 85A3	1.94375	2.83282e-21
orange1.1g034628m			1.93937	2.22136e-18
orange1.1g012709m	AT1G78240.1	S-adenosyl-L-methionine-dependent methyltransferases superfamily protein	1.93628	2.0512e-18
orange1.1g025817m	AT3G16240.1	delta tonoplast integral protein	1.92901	8.40983e-18
orange1.1g010204m	AT2G01070.1	Lung seven transmembrane receptor family protein	1.92575	4.53692e-19
orange1.1g010086m	AT5G01710.1	methyltransferases	1.92044	2.11321e-19
orange1.1g005700m	AT4G07960.1	Cellulose-synthase-like C12	1.92013	2.47307e-20
orange1.1g036629m	AT5G59350.1		1.91982	1.6959e-20
orange1.1g009492m	AT4G12300.1	cytochrome P450, family 706, subfamily A, polypeptide 4	1.91828	6.19379e-20
orange1.1g000928m	AT4G24610.1		1.91773	5.38657e-21
orange1.1g017726m	AT2G13360.1	alanine:glyoxylate aminotransferase	1.91513	1.11493e-21
orange1.1g024344m	AT1G59640.1	BIG PETAL P	1.91445	2.11725e-19
orange1.1g005417m	AT1G78240.2	S-adenosyl-L-methionine-dependent methyltransferases superfamily protein	1.913	9.96587e-15
orange1.1g005959m	AT1G78240.1	S-adenosyl-L-methionine-dependent methyltransferases superfamily protein	1.90985	1.95748e-16
orange1.1g020275m	AT3G25900.1	Homocysteine S-methyltransferase family protein	1.90595	8.35862e-18
orange1.1g032440m	AT1G58190.1	receptor like protein 9	1.90592	2.83282e-21
orange1.1g006236m	AT2G40140.1	zinc finger (CCCH-type) family protein	1.90369	3.48676e-19
orange1.1g040031m	AT3G19940.1	Major facilitator superfamily protein	1.90007	1.4495e-15
orange1.1g037646m	AT5G67480.2	BTB and TAZ domain protein 4	1.8942	1.19931e-18
orange1.1g027734m	AT2G43290.1	Calcium-binding EF-hand family protein	1.89218	4.75845e-22
orange1.1g013526m	AT3G24503.1	aldehyde dehydrogenase 2C4	1.89207	2.04039e-20
orange1.1g044255m	AT3G57450.1		1.89083	1.80036e-18
orange1.1g016941m	AT5G53870.1	early nodulin-like protein 1	1.8884	1.36289e-19
orange1.1g016028m	AT2G29410.1	metal tolerance protein B1	1.88669	9.33536e-19
orange1.1g027695m	AT4G08170.2	Inositol 1,3,4-trisphosphate 5/6-kinase family protein	1.88666	1.65026e-19
orange1.1g040997m	AT3G02100.1	UDP-Glycosyltransferase superfamily protein	1.88531	1.68101e-17
orange1.1g038925m	AT1G33720.1	cytochrome P450, family 76, subfamily C, polypeptide 6	1.88214	1.15274e-19
orange1.1g002382m	AT2G37050.1	Leucine-rich repeat protein kinase family protein	1.88057	7.77655e-14
orange1.1g038201m	AT2G38310.1	PYR1-like 4	1.87929	1.52898e-14
orange1.1g012382m	AT2G40000.1	ortholog of sugar beet HS1 PRO-1 2	1.87516	6.19061e-16
orange1.1g044201m	AT4G08810.1	calcium ion binding	1.87485	2.82368e-21
orange1.1g011532m	AT1G64760.2	O-Glycosyl hydrolases family 17 protein	1.86818	3.80881e-19
orange1.1g020303m	AT1G14600.1	Homeodomain-like superfamily protein	1.86773	5.30383e-19
orange1.1g044340m	AT1G31320.1	LOB domain-containing protein 4	1.86582	8.21439e-19
orange1.1g015031m	AT3G24503.1	aldehyde dehydrogenase 2C4	1.86493	8.64521e-19
orange1.1g043077m	AT1G03430.1	histidine-containing phosphotransfer factor 5	1.86404	7.64857e-20
orange1.1g013439m	AT5G12250.1	beta-6 tubulin	1.86329	9.92008e-17
orange1.1g030688m	AT4G37300.1	maternal effect embryo arrest 59	1.86328	2.15024e-14
orange1.1g006639m	AT2G32530.1	cellulose synthase-like B3	1.86188	7.41217e-17
orange1.1g004637m	AT1G14390.1	Leucine-rich repeat protein kinase family protein	1.86059	3.98131e-20
orange1.1g032233m	AT5G26780.2	serine hydroxymethyltransferase 2	1.85908	1.15241e-16
orange1.1g003226m	AT5G03650.1	starch branching enzyme 2.2	1.8588	2.83765e-20
orange1.1g011641m	AT5G15490.1	UDP-glucose 6-dehydrogenase family protein	1.85868	4.67479e-17
orange1.1g024006m	AT4G08170.2	Inositol 1,3,4-trisphosphate 5/6-kinase family protein	1.85375	4.23011e-19
orange1.1g044480m	AT5G60120.1	target of early activation tagged (EAT) 2	1.85348	1.50666e-19
orange1.1g007839m	AT1G71360.1	Galactose-binding protein	1.85298	6.26017e-19
orange1.1g019600m	AT4G08170.2	Inositol 1,3,4-trisphosphate 5/6-kinase family protein	1.84989	5.78994e-20
orange1.1g016807m	AT2G29410.1	metal tolerance protein B1	1.84987	4.33403e-19
orange1.1g000983m	AT3G14470.1	NB-ARC domain-containing disease resistance protein	1.84958	2.30249e-16
orange1.1g019153m	AT5G06390.1	FASCICLIN-like arabinogalactan protein 17 precursor	1.84439	1.36605e-16
orange1.1g003046m	AT2G37050.1	Leucine-rich repeat protein kinase family protein	1.84262	2.43392e-18
orange1.1g025464m	AT4G01470.1	tonoplast intrinsic protein 1;3	1.84131	2.94591e-19
orange1.1g019319m	AT4G08170.2	Inositol 1,3,4-trisphosphate 5/6-kinase family protein	1.84113	6.83735e-18
orange1.1g014051m	AT1G69850.1	nitrate transporter 1:2	1.83975	5.299e-20
orange1.1g010735m	AT3G24503.1	aldehyde dehydrogenase 2C4	1.83761	1.72908e-18
orange1.1g014850m	AT2G32540.1	cellulose synthase-like B4	1.83692	5.61459e-19
orange1.1g004396m	AT1G54570.1	Esterase/lipase/thioesterase family protein	1.83677	2.72847e-19
orange1.1g002409m	AT2G37050.1	Leucine-rich repeat protein kinase family protein	1.83541	1.40337e-18
orange1.1g009846m	AT1G75680.1	glycosyl hydrolase 9B7	1.83438	1.55191e-15
orange1.1g042267m	AT5G54160.1	O-methyltransferase 1	1.83433	2.13244e-19
orange1.1g037175m			1.83325	8.05747e-16
orange1.1g048517m	AT5G39030.1	Protein kinase superfamily protein	1.83133	5.34428e-20
orange1.1g031044m	AT5G61660.1	glycine-rich protein	1.82976	2.43005e-17
orange1.1g010434m	AT1G66910.1	Protein kinase superfamily protein	1.82893	1.70859e-16
orange1.1g032170m	AT1G22990.1	Heavy metal transport/detoxification superfamily protein	1.82733	1.46719e-16
orange1.1g001954m	AT5G43810.2	Stabilizer of iron transporter SufD / Polynucleotidyl transferase	1.82579	5.02771e-19
orange1.1g041444m	AT4G34135.1	UDP-glucosyltransferase 73B2	1.82461	9.33665e-19
orange1.1g002509m	AT2G37050.1	Leucine-rich repeat protein kinase family protein	1.8239	2.52637e-19
orange1.1g037863m	AT4G24120.1	YELLOW STRIPE like 1	1.82361	2.51408e-15
orange1.1g008830m	AT3G49530.1	NAC domain containing protein 62	1.82116	3.79069e-18
orange1.1g027622m	AT5G39120.1	RmlC-like cupins superfamily protein	1.82114	1.74943e-17
orange1.1g004689m	AT2G37050.1	Leucine-rich repeat protein kinase family protein	1.82066	4.57014e-18
orange1.1g016732m	AT3G27950.1	GDSL-like Lipase/Acylhydrolase superfamily protein	1.82016	5.3065e-19
orange1.1g001521m	AT5G17980.1	C2 calcium/lipid-binding plant phosphoribosyltransferase family protein	1.81956	8.36425e-14
orange1.1g012167m	AT1G69850.1	nitrate transporter 1:2	1.81953	1.34795e-17
orange1.1g011654m	AT3G29360.2	UDP-glucose 6-dehydrogenase family protein	1.81907	4.59726e-19
orange1.1g032230m	AT1G60950.1	2Fe-2S ferredoxin-like superfamily protein	1.8175	1.3323e-16
orange1.1g009210m	AT5G54250.2	cyclic nucleotide-gated cation channel 4	1.81628	2.54022e-19
orange1.1g034591m	AT3G57450.1		1.81577	1.32857e-17
orange1.1g003474m	AT5G03650.1	starch branching enzyme 2.2	1.81481	6.11031e-17
orange1.1g007647m	AT2G32530.1	cellulose synthase-like B3	1.81442	4.60987e-19
orange1.1g011343m	AT2G32440.1	ent-kaurenoic acid hydroxylase 2	1.81082	4.5969e-20
orange1.1g008106m	AT1G69850.1	nitrate transporter 1:2	1.80963	1.64501e-18
orange1.1g032053m			1.80869	2.15779e-17
orange1.1g042243m	AT5G14880.1	Potassium transporter family protein	1.8078	1.33035e-17
orange1.1g028504m	AT2G18950.1	homogentisate phytyltransferase 1	1.80669	2.34869e-20
orange1.1g006194m	AT5G28540.1	heat shock protein 70 (Hsp 70) family protein	1.80614	1.26141e-14
orange1.1g021002m	AT1G05010.1	ethylene-forming enzyme	1.8046	2.31883e-14
orange1.1g015042m	AT3G24503.1	aldehyde dehydrogenase 2C4	1.80406	2.90785e-16
orange1.1g015702m	AT1G67750.1	Pectate lyase family protein	1.804	1.10336e-14
orange1.1g032667m	AT3G14310.1	pectin methylesterase 3	1.80346	4.38162e-15
orange1.1g028687m	AT5G01750.2	Protein of unknown function (DUF567)	1.80201	3.0272e-18
orange1.1g011210m	AT2G32440.2	ent-kaurenoic acid hydroxylase 2	1.80188	1.2078e-17
orange1.1g015830m	AT5G36110.1	cytochrome P450, family 716, subfamily A, polypeptide 1	1.80113	1.28939e-16
orange1.1g023353m	AT3G15820.1	phosphatidic acid phosphatase-related / PAP2-related	1.80008	1.24658e-20
orange1.1g019759m	AT5G49690.1	UDP-Glycosyltransferase superfamily protein	1.79993	2.13134e-19
orange1.1g023131m	AT5G01750.2	Protein of unknown function (DUF567)	1.79835	7.38818e-17
orange1.1g026281m	AT3G17120.2		1.79816	8.25457e-21
orange1.1g003230m	AT5G03650.1	starch branching enzyme 2.2	1.79808	7.62982e-14
orange1.1g007432m	AT3G49530.1	NAC domain containing protein 62	1.797	4.51789e-18
orange1.1g025718m	AT2G18950.1	homogentisate phytyltransferase 1	1.79699	1.76155e-17
orange1.1g008125m	AT3G49530.1	NAC domain containing protein 62	1.79587	1.84852e-21
orange1.1g035410m	AT5G14920.1	Gibberellin-regulated family protein	1.79382	3.4653e-18
orange1.1g040458m	AT3G14240.1	Subtilase family protein	1.79173	6.53499e-21
orange1.1g004765m	AT5G03650.1	starch branching enzyme 2.2	1.79127	5.00386e-13
orange1.1g029714m	AT3G14310.1	pectin methylesterase 3	1.79127	7.91609e-18
orange1.1g014344m	AT3G25250.1	AGC (cAMP-dependent, cGMP-dependent and protein kinase C) kinase family protein	1.78867	1.21858e-14
orange1.1g010075m	AT3G44540.1	fatty acid reductase 4	1.78867	2.36527e-16
orange1.1g007393m	AT3G49530.1	NAC domain containing protein 62	1.78681	1.06039e-19
orange1.1g014904m	AT3G24550.1	proline extensin-like receptor kinase 1	1.78659	7.55471e-12
orange1.1g036277m	AT1G05850.1	Chitinase family protein	1.78521	1.43873e-15
orange1.1g014368m	AT5G38200.1	Class I glutamine amidotransferase-like superfamily protein	1.78495	3.17463e-16
orange1.1g009010m	AT2G30070.1	potassium transporter 1	1.77801	1.33097e-18
orange1.1g003390m	AT5G03650.1	starch branching enzyme 2.2	1.77663	5.37999e-17
orange1.1g047911m	AT3G25882.1	NIM1-interacting 2	1.77224	1.81025e-17
orange1.1g015478m	AT3G24550.1	proline extensin-like receptor kinase 1	1.77183	1.04654e-19
orange1.1g020687m	AT1G45688.1		1.76788	4.81539e-19
orange1.1g032537m	AT4G37930.1	serine transhydroxymethyltransferase 1	1.7658	2.4585e-17
orange1.1g009669m	AT4G16760.1	acyl-CoA oxidase 1	1.76157	1.0985e-18
orange1.1g004438m	AT2G16500.1	arginine decarboxylase 1	1.76138	1.33774e-16
orange1.1g014002m	AT5G35630.2	glutamine synthetase 2	1.75505	9.25673e-16
orange1.1g001257m	AT1G20970.1		1.75387	1.33864e-20
orange1.1g004829m	AT3G27960.1	Tetratricopeptide repeat (TPR)-like superfamily protein	1.74967	3.23232e-17
orange1.1g027403m	AT3G62040.1	Haloacid dehalogenase-like hydrolase (HAD) superfamily protein	1.7491	2.46692e-18
orange1.1g013478m	AT5G35630.1	glutamine synthetase 2	1.74847	2.87897e-17
orange1.1g000995m	AT4G24610.1		1.74831	5.16943e-16
orange1.1g017912m	AT3G20820.1	Leucine-rich repeat (LRR) family protein	1.74827	4.68731e-16
orange1.1g002256m	AT1G68560.1	alpha-xylosidase 1	1.74821	3.99889e-15
orange1.1g005610m	AT3G44830.1	Lecithin:cholesterol acyltransferase family protein	1.74745	3.54729e-21
orange1.1g034306m	AT4G16146.1	cAMP-regulated phosphoprotein 19-related protein	1.74664	1.09408e-18
orange1.1g023976m	AT1G67750.1	Pectate lyase family protein	1.74652	8.04509e-17
orange1.1g030165m	AT4G03520.1	Thioredoxin superfamily protein	1.74519	2.25497e-13
orange1.1g008030m	AT3G23920.1	beta-amylase 1	1.74357	1.88105e-20
orange1.1g034509m	AT3G57450.1		1.74241	4.16589e-18
orange1.1g038630m	AT5G67470.1	formin homolog 6	1.73901	3.31257e-19
orange1.1g002259m	AT1G64060.1	respiratory burst oxidase protein F	1.736	5.08913e-19
orange1.1g040581m	AT5G19120.1	Eukaryotic aspartyl protease family protein	1.7351	3.99505e-18
orange1.1g040628m	AT3G22930.1	calmodulin-like 11	1.7338	1.16733e-14
orange1.1g019738m	AT5G42760.1	Leucine carboxyl methyltransferase	1.73349	4.96745e-14
orange1.1g032228m	AT2G04520.1	Nucleic acid-binding, OB-fold-like protein	1.72945	3.13322e-15
orange1.1g012446m	AT3G49530.1	NAC domain containing protein 62	1.72594	8.77331e-18
orange1.1g030446m			1.72566	5.61316e-18
orange1.1g001801m	AT2G34930.1	disease resistance family protein / LRR family protein	1.72307	3.79004e-15
orange1.1g005135m	AT4G34710.2	arginine decarboxylase 2	1.71871	2.42282e-17
orange1.1g001275m	AT1G73080.1	PEP1 receptor 1	1.71559	9.19269e-11
orange1.1g014226m	AT5G35630.1	glutamine synthetase 2	1.71385	4.92559e-17
orange1.1g046128m	AT3G19270.1	cytochrome P450, family 707, subfamily A, polypeptide 4	1.71222	3.32165e-17
orange1.1g034756m			1.70999	6.63608e-19
orange1.1g001867m	AT1G28440.1	HAESA-like 1	1.70889	4.76219e-18
orange1.1g011940m	AT1G78240.2	S-adenosyl-L-methionine-dependent methyltransferases superfamily protein	1.70732	4.39942e-21
orange1.1g008634m	AT4G23180.1	cysteine-rich RLK (RECEPTOR-like protein kinase) 10	1.70699	8.78167e-15
orange1.1g004268m	AT4G08850.1	Leucine-rich repeat receptor-like protein kinase family protein	1.70635	4.94038e-19
orange1.1g040734m	AT3G02040.1	senescence-related gene 3	1.70615	5.42949e-16
orange1.1g041815m	AT5G02500.1	heat shock cognate protein 70-1	1.70551	5.31577e-21
orange1.1g027013m	AT3G14770.1	Nodulin MtN3 family protein	1.70363	7.1523e-18
orange1.1g033251m	AT3G51030.1	thioredoxin H-type 1	1.70348	1.44021e-19
orange1.1g040839m	AT1G14700.1	purple acid phosphatase 3	1.70312	2.47e-18
orange1.1g004253m	AT5G03650.1	starch branching enzyme 2.2	1.69988	2.82616e-17
orange1.1g002105m	AT2G25790.1	Leucine-rich receptor-like protein kinase family protein	1.69842	1.07002e-12
orange1.1g032368m	AT1G28480.1	Thioredoxin superfamily protein	1.69611	3.42785e-17
orange1.1g018173m	AT3G14310.1	pectin methylesterase 3	1.69315	4.24396e-17
orange1.1g010334m	AT3G26300.1	cytochrome P450, family 71, subfamily B, polypeptide 34	1.69314	1.13348e-09
orange1.1g027107m	AT5G11590.1	Integrase-type DNA-binding superfamily protein	1.69303	1.99364e-18
orange1.1g036056m	AT2G28900.1	outer plastid envelope protein 16-1	1.69261	1.12265e-19
orange1.1g037448m	AT1G10360.1	glutathione S-transferase TAU 18	1.69033	8.20869e-18
orange1.1g009468m	AT3G58790.1	galacturonosyltransferase 15	1.68979	3.60913e-14
orange1.1g044918m	AT3G02645.1	Plant protein of unknown function (DUF247)	1.68871	1.89456e-19
orange1.1g045551m	AT5G42610.1	Protein of unknown function (DUF607)	1.68726	2.93777e-20
orange1.1g012480m	AT3G58790.1	galacturonosyltransferase 15	1.68698	1.76362e-15
orange1.1g030188m	AT1G21010.1		1.68521	2.33188e-15
orange1.1g038546m			1.68392	3.43571e-20
orange1.1g037091m	AT2G18950.1	homogentisate phytyltransferase 1	1.68108	5.23158e-16
orange1.1g024943m	AT3G14770.1	Nodulin MtN3 family protein	1.68031	9.56726e-18
orange1.1g033271m	AT2G25470.1	receptor like protein 21	1.67892	1.99999e-16
orange1.1g041580m	AT4G37450.1	arabinogalactan protein 18	1.67844	7.74055e-18
orange1.1g048524m	AT5G56530.2	Protein of Unknown Function (DUF239)	1.67793	7.78855e-11
orange1.1g016222m	AT4G26850.1	mannose-1-phosphate guanylyltransferase (GDP)s;GDP-galactose:mannose-1-phosphate guanylyltransferases;GDP-galactose:glucose-1-phosphate guanylyltransferases;GDP-galactose:myoinositol-1-phosphate guanylyltransferases;glucose-1-phosphate guanylyltransferase	1.67433	8.08075e-18
orange1.1g008055m	AT1G53730.1	STRUBBELIG-receptor family 6	1.66917	1.23699e-14
orange1.1g038646m			1.66883	4.7442e-13
orange1.1g010369m	AT3G26280.1	cytochrome P450, family 71, subfamily B, polypeptide 4	1.66854	4.18262e-15
orange1.1g025865m	AT3G16240.1	delta tonoplast integral protein	1.66621	7.74804e-19
orange1.1g031102m	AT1G78995.1		1.66462	4.06053e-14
orange1.1g035431m	AT5G14920.1	Gibberellin-regulated family protein	1.66439	1.35435e-13
orange1.1g017853m	AT2G23790.1	Protein of unknown function (DUF607)	1.66299	1.97063e-16
orange1.1g044567m	AT3G48510.1		1.66148	7.41575e-19
orange1.1g013264m	AT3G59940.1	Galactose oxidase/kelch repeat superfamily protein	1.66022	1.63679e-16
orange1.1g036310m	AT5G53420.1	CCT motif family protein	1.66018	4.90025e-14
orange1.1g033667m	AT2G31945.1		1.65995	4.18809e-14
orange1.1g034560m			1.65676	2.33256e-13
orange1.1g026671m	AT3G14770.1	Nodulin MtN3 family protein	1.65588	2.3181e-18
orange1.1g038432m	AT4G22200.1	potassium transport 2/3	1.65518	5.26624e-14
orange1.1g023236m	AT3G55640.1	Mitochondrial substrate carrier family protein	1.65509	1.09247e-17
orange1.1g025600m	AT4G01470.1	tonoplast intrinsic protein 1;3	1.65465	5.07086e-18
orange1.1g007771m	AT1G60790.1	Plant protein of unknown function (DUF828)	1.65422	1.389e-20
orange1.1g003921m	AT2G21770.1	cellulose synthase A9	1.65402	5.01647e-17
orange1.1g020448m	AT2G43120.1	RmlC-like cupins superfamily protein	1.65367	3.93537e-16
orange1.1g039814m	AT1G61800.1	glucose-6-phosphate/phosphate translocator 2	1.65309	7.57138e-19
orange1.1g019246m	AT5G62180.1	carboxyesterase 20	1.65291	6.25004e-21
orange1.1g004537m	AT5G06530.1	ABC-2 type transporter family protein	1.6516	1.40089e-15
orange1.1g012827m	AT4G26850.1	mannose-1-phosphate guanylyltransferase (GDP)s;GDP-galactose:mannose-1-phosphate guanylyltransferases;GDP-galactose:glucose-1-phosphate guanylyltransferases;GDP-galactose:myoinositol-1-phosphate guanylyltransferases;glucose-1-phosphate guanylyltransferase	1.64906	1.07096e-13
orange1.1g013059m	AT5G07240.1	IQ-domain 24	1.64852	5.54868e-18
orange1.1g017587m	AT2G23790.1	Protein of unknown function (DUF607)	1.64822	3.94931e-13
orange1.1g029598m	AT1G70210.1	CYCLIN D1;1	1.64818	2.87379e-17
orange1.1g017997m	AT5G15490.1	UDP-glucose 6-dehydrogenase family protein	1.64798	8.93418e-20
orange1.1g022698m	AT5G54400.1	S-adenosyl-L-methionine-dependent methyltransferases superfamily protein	1.64749	2.37653e-18
orange1.1g029344m	AT1G35190.1	2-oxoglutarate (2OG) and Fe(II)-dependent oxygenase superfamily protein	1.6465	5.65309e-18
orange1.1g010187m	AT3G58790.1	galacturonosyltransferase 15	1.64526	4.00397e-15
orange1.1g006042m	AT1G78955.1	camelliol C synthase 1	1.64511	5.769e-16
orange1.1g039027m	AT5G26594.1	response regulator 24	1.6451	5.23306e-13
orange1.1g046917m	AT1G08990.1	plant glycogenin-like starch initiation protein 5	1.64252	1.08071e-14
orange1.1g028671m	AT5G20790.1		1.64035	2.71671e-18
orange1.1g040461m	AT1G01050.1	pyrophosphorylase 1	1.6403	3.2402e-18
orange1.1g029160m	AT5G54660.1	HSP20-like chaperones superfamily protein	1.6403	2.42925e-17
orange1.1g015020m	AT3G24503.1	aldehyde dehydrogenase 2C4	1.64029	1.57207e-19
orange1.1g010190m	AT3G54700.1	phosphate transporter 1;7	1.63914	3.12277e-18
orange1.1g011026m	AT5G58700.1	phosphatidylinositol-speciwc phospholipase C4	1.63784	3.50613e-17
orange1.1g012174m	AT2G01070.1	Lung seven transmembrane receptor family protein	1.63724	6.11351e-18
orange1.1g015130m	AT3G24503.1	aldehyde dehydrogenase 2C4	1.63687	3.75165e-19
orange1.1g017440m	AT5G43300.1	PLC-like phosphodiesterases superfamily protein	1.63574	7.28391e-21
orange1.1g042954m	AT5G24470.1	pseudo-response regulator 5	1.63274	9.41076e-20
orange1.1g013300m	AT4G01680.1	myb domain protein 55	1.63156	1.56886e-20
orange1.1g028798m	AT4G10250.1	HSP20-like chaperones superfamily protein	1.63074	1.25959e-13
orange1.1g046214m	AT5G10695.1		1.63047	8.14427e-15
orange1.1g024667m	AT4G08170.2	Inositol 1,3,4-trisphosphate 5/6-kinase family protein	1.63016	5.97152e-19
orange1.1g043718m	AT4G16380.1	Heavy metal transport/detoxification superfamily protein	1.62979	1.88835e-20
orange1.1g023116m	AT3G55640.1	Mitochondrial substrate carrier family protein	1.62747	5.03002e-18
orange1.1g009706m	AT4G23180.1	cysteine-rich RLK (RECEPTOR-like protein kinase) 10	1.62724	1.64501e-18
orange1.1g014634m	AT3G28960.1	Transmembrane amino acid transporter family protein	1.62633	1.86684e-18
orange1.1g009344m	AT1G07710.1	Ankyrin repeat family protein	1.62442	1.41315e-16
orange1.1g020881m	AT2G17270.1	phosphate transporter 3;3	1.62422	7.08962e-16
orange1.1g042033m	AT5G38710.1	Methylenetetrahydrofolate reductase family protein	1.62356	5.67135e-16
orange1.1g024731m	AT5G49290.1	receptor like protein 56	1.62295	2.06095e-17
orange1.1g044898m	AT4G03010.1	RNI-like superfamily protein	1.62276	5.98989e-16
orange1.1g011482m	AT1G79720.1	Eukaryotic aspartyl protease family protein	1.62214	8.77233e-19
orange1.1g031232m	AT1G73540.1	nudix hydrolase homolog 21	1.62022	2.2261e-19
orange1.1g047662m	AT3G02100.1	UDP-Glycosyltransferase superfamily protein	1.61923	2.27015e-19
orange1.1g047969m	AT1G25390.1	Protein kinase superfamily protein	1.61899	5.24489e-16
orange1.1g045593m	AT3G22840.1	Chlorophyll A-B binding family protein	1.61818	2.32104e-16
orange1.1g037978m	AT4G01470.1	tonoplast intrinsic protein 1;3	1.61672	4.79788e-18
orange1.1g048274m	AT1G32060.1	phosphoribulokinase	1.61528	7.43173e-17
orange1.1g015137m	AT3G24503.1	aldehyde dehydrogenase 2C4	1.6117	5.78068e-15
orange1.1g015476m	AT3G24503.1	aldehyde dehydrogenase 2C4	1.61065	3.93957e-18
orange1.1g016487m	AT1G68470.1	Exostosin family protein	1.60799	2.19308e-12
orange1.1g007952m	AT5G06530.1	ABC-2 type transporter family protein	1.60652	2.75327e-18
orange1.1g022464m	AT4G03140.1	NAD(P)-binding Rossmann-fold superfamily protein	1.60599	1.07582e-15
orange1.1g004125m	AT4G22120.6	ERD (early-responsive to dehydration stress) family protein	1.60509	1.76388e-19
orange1.1g012613m	AT3G11340.1	UDP-Glycosyltransferase superfamily protein	1.60154	4.77302e-20
orange1.1g012100m	AT1G12740.1	cytochrome P450, family 87, subfamily A, polypeptide 2	1.60073	8.47196e-17
orange1.1g028482m	AT1G52140.1		1.59853	1.15802e-16
orange1.1g009096m	AT2G42580.1	tetratricopetide-repeat thioredoxin-like 3	1.59811	7.99095e-18
orange1.1g009976m	AT3G26300.1	cytochrome P450, family 71, subfamily B, polypeptide 34	1.59718	2.70131e-14
orange1.1g010448m	AT1G32900.1	UDP-Glycosyltransferase superfamily protein	1.59625	1.0732e-12
orange1.1g023208m	AT3G45600.1	tetraspanin3	1.59585	4.20147e-20
orange1.1g029238m	AT5G62360.1	Plant invertase/pectin methylesterase inhibitor superfamily protein	1.59557	3.985e-17
orange1.1g041333m	AT5G03760.1	Nucleotide-diphospho-sugar transferases superfamily protein	1.59455	2.06268e-13
orange1.1g007300m	AT1G32900.1	UDP-Glycosyltransferase superfamily protein	1.59282	3.9688e-14
orange1.1g030148m	AT3G14770.1	Nodulin MtN3 family protein	1.59059	3.1308e-17
orange1.1g007212m	AT1G32900.1	UDP-Glycosyltransferase superfamily protein	1.58894	4.10705e-17
orange1.1g038845m	AT2G27035.1	early nodulin-like protein 20	1.5878	4.66842e-18
orange1.1g007224m	AT1G32900.1	UDP-Glycosyltransferase superfamily protein	1.58723	6.10697e-17
orange1.1g020713m	AT2G47260.1	WRKY DNA-binding protein 23	1.58688	7.1523e-18
orange1.1g003191m	AT5G49740.1	ferric reduction oxidase 7	1.58532	8.71447e-18
orange1.1g031051m	AT5G49480.1	Ca2+-binding protein 1	1.58518	7.10415e-13
orange1.1g043358m	AT3G54040.1	PAR1 protein	1.58469	4.04224e-15
orange1.1g029690m	AT4G11600.1	glutathione peroxidase 6	1.58424	1.36289e-19
orange1.1g013420m	AT4G24230.6	acyl-CoA-binding domain 3	1.58261	1.43426e-13
orange1.1g034217m	AT5G13220.3	jasmonate-zim-domain protein 10	1.58212	5.15196e-16
orange1.1g007532m	AT2G14960.1	Auxin-responsive GH3 family protein	1.58129	1.83316e-16
orange1.1g004722m	AT2G30070.1	potassium transporter 1	1.58125	2.50261e-18
orange1.1g007247m	AT1G32900.1	UDP-Glycosyltransferase superfamily protein	1.579	3.09915e-12
orange1.1g022530m	AT2G45380.1		1.57866	6.37998e-15
orange1.1g006169m	AT1G54570.1	Esterase/lipase/thioesterase family protein	1.57765	2.40452e-18
orange1.1g030176m	AT5G26667.3	P-loop containing nucleoside triphosphate hydrolases superfamily protein	1.57729	2.69793e-17
orange1.1g029945m	AT3G17120.2		1.57669	2.60287e-17
orange1.1g034583m	AT4G39235.1		1.57658	4.93944e-19
orange1.1g038509m	AT1G05460.1	P-loop containing nucleoside triphosphate hydrolases superfamily protein	1.57637	9.95719e-16
orange1.1g015296m	AT5G48300.1	ADP glucose pyrophosphorylase 1	1.57553	1.24658e-20
orange1.1g014345m	AT1G70280.2	NHL domain-containing protein	1.57548	1.44469e-15
orange1.1g026746m	AT5G43650.1	basic helix-loop-helix (bHLH) DNA-binding superfamily protein	1.57374	1.76352e-15
orange1.1g038674m	AT5G55630.1	Outward rectifying potassium channel protein	1.57234	1.65572e-15
orange1.1g012008m	AT2G01070.1	Lung seven transmembrane receptor family protein	1.57079	4.66823e-15
orange1.1g010586m	AT5G15740.1	O-fucosyltransferase family protein	1.56757	2.82616e-17
orange1.1g027889m	AT1G20050.1	C-8,7 sterol isomerase	1.56747	1.2901e-18
orange1.1g009376m	AT5G48150.1	GRAS family transcription factor	1.56171	7.36824e-19
orange1.1g016721m	AT5G26030.2	ferrochelatase 1	1.56145	8.35224e-15
orange1.1g007149m	AT1G28130.1	Auxin-responsive GH3 family protein	1.56021	9.67629e-19
orange1.1g003385m	AT2G37050.1	Leucine-rich repeat protein kinase family protein	1.55865	6.18051e-13
orange1.1g020831m	AT1G80840.1	WRKY DNA-binding protein 40	1.55781	1.21798e-16
orange1.1g017609m	AT4G15450.1	Senescence/dehydration-associated protein-related	1.55779	1.98632e-18
orange1.1g037121m	AT1G60190.1	ARM repeat superfamily protein	1.55735	1.22257e-17
orange1.1g012940m	AT1G42970.1	glyceraldehyde-3-phosphate dehydrogenase B subunit	1.55662	2.5078e-19
orange1.1g006350m	AT3G11590.1		1.55471	7.48636e-18
orange1.1g035869m	AT1G24430.1	HXXXD-type acyl-transferase family protein	1.55391	1.52528e-17
orange1.1g019546m	AT2G40340.1	Integrase-type DNA-binding superfamily protein	1.55386	5.62357e-15
orange1.1g034598m	AT4G34800.1	SAUR-like auxin-responsive protein family	1.55259	2.59581e-15
orange1.1g028812m	AT2G43290.1	Calcium-binding EF-hand family protein	1.54963	2.74883e-18
orange1.1g036483m	AT1G69730.1	Wall-associated kinase family protein	1.54923	1.41191e-15
orange1.1g020179m	AT3G11340.1	UDP-Glycosyltransferase superfamily protein	1.54867	1.56365e-16
orange1.1g036723m	AT5G59480.1	Haloacid dehalogenase-like hydrolase (HAD) superfamily protein	1.54799	3.95897e-17
orange1.1g010006m	AT5G48300.1	ADP glucose pyrophosphorylase 1	1.54761	7.37411e-19
orange1.1g011823m	AT4G16600.1	Nucleotide-diphospho-sugar transferases superfamily protein	1.54738	2.49472e-18
orange1.1g018390m	AT1G05160.1	cytochrome P450, family 88, subfamily A, polypeptide 3	1.54615	5.37187e-17
orange1.1g026437m	AT3G07390.1	auxin-responsive family protein	1.54562	4.43062e-16
orange1.1g020104m	AT2G45400.1	NAD(P)-binding Rossmann-fold superfamily protein	1.54462	4.22595e-18
orange1.1g025216m	AT1G80840.1	WRKY DNA-binding protein 40	1.54179	1.87181e-17
orange1.1g006160m	AT5G49730.1	ferric reduction oxidase 6	1.53842	1.62401e-17
orange1.1g019412m	AT2G27310.1	F-box family protein	1.53681	8.1441e-15
orange1.1g015828m	AT5G15740.1	O-fucosyltransferase family protein	1.5342	5.38052e-16
orange1.1g015874m	AT4G33790.1	Jojoba acyl CoA reductase-related male sterility protein	1.53415	1.53423e-16
orange1.1g006872m	AT5G20950.2	Glycosyl hydrolase family protein	1.53353	1.74012e-18
orange1.1g003897m	AT5G40390.1	Raffinose synthase family protein	1.53343	1.41433e-18
orange1.1g041698m	AT1G11260.1	sugar transporter 1	1.5326	9.55754e-17
orange1.1g028898m	AT1G19180.2	jasmonate-zim-domain protein 1	1.53177	9.33665e-19
orange1.1g031389m	AT2G01300.1		1.53176	2.38016e-17
orange1.1g029627m	AT1G01250.1	Integrase-type DNA-binding superfamily protein	1.53104	2.16534e-16
orange1.1g009779m	AT1G08960.1	cation exchanger 11	1.53027	2.51071e-18
orange1.1g036070m	AT3G49190.1	O-acyltransferase (WSD1-like) family protein	1.53012	1.16439e-17
orange1.1g013322m	AT1G61050.1	alpha 1,4-glycosyltransferase family protein	1.53012	6.65785e-17
orange1.1g030806m	AT1G68220.1	Protein of unknown function (DUF1218)	1.52883	1.52171e-17
orange1.1g016984m	AT3G24503.1	aldehyde dehydrogenase 2C4	1.52877	3.45659e-20
orange1.1g034302m	AT3G47070.1		1.52665	3.96588e-15
orange1.1g032713m			1.52614	7.24438e-17
orange1.1g030378m	AT2G27385.2	Pollen Ole e 1 allergen and extensin family protein	1.52577	2.81285e-17
orange1.1g016635m	AT5G51460.2	Haloacid dehalogenase-like hydrolase (HAD) superfamily protein	1.52576	7.57675e-14
orange1.1g029576m	AT1G78020.1	Protein of unknown function (DUF581)	1.52499	3.14753e-18
orange1.1g028057m	AT5G58260.1	oxidoreductases, acting on NADH or NADPH, quinone or similar compound as acceptor	1.52485	7.7668e-16
orange1.1g016516m	AT5G66560.1	Phototropic-responsive NPH3 family protein	1.52475	2.90809e-19
orange1.1g036387m	AT5G23120.1	photosystem II stability/assembly factor, chloroplast (HCF136)	1.52473	2.56041e-17
orange1.1g012819m	AT3G07990.1	serine carboxypeptidase-like 27	1.52265	5.05319e-18
orange1.1g030117m	AT1G78020.1	Protein of unknown function (DUF581)	1.52148	1.79329e-17
orange1.1g041147m	AT1G52140.1		1.51947	8.65837e-17
orange1.1g031133m	AT3G10120.1		1.5194	6.70343e-17
orange1.1g030729m	AT3G27200.1	Cupredoxin superfamily protein	1.51924	5.96359e-18
orange1.1g027066m	AT1G68220.1	Protein of unknown function (DUF1218)	1.51918	8.73321e-12
orange1.1g008593m	AT2G18750.1	Calmodulin-binding protein	1.51916	1.17576e-17
orange1.1g018922m	AT3G24503.1	aldehyde dehydrogenase 2C4	1.51832	7.12479e-20
orange1.1g022829m	AT1G23550.1	similar to RCD one 2	1.51772	2.10876e-14
orange1.1g019780m	AT3G50720.1	Protein kinase superfamily protein	1.51745	1.29069e-15
orange1.1g020011m	AT1G31850.1	S-adenosyl-L-methionine-dependent methyltransferases superfamily protein	1.51585	1.25595e-18
orange1.1g045796m	AT4G12320.1	cytochrome P450, family 706, subfamily A, polypeptide 6	1.51515	1.02341e-15
orange1.1g024546m	AT3G14770.1	Nodulin MtN3 family protein	1.51434	2.95786e-18
orange1.1g006570m	AT1G14390.1	Leucine-rich repeat protein kinase family protein	1.51322	5.21844e-17
orange1.1g029284m	AT1G68220.1	Protein of unknown function (DUF1218)	1.51149	3.23232e-17
orange1.1g003044m	AT4G36360.1	beta-galactosidase 3	1.51123	1.41819e-15
orange1.1g048490m	AT4G20880.1	ethylene-responsive nuclear protein / ethylene-regulated nuclear protein (ERT2)	1.5107	2.85284e-19
orange1.1g037046m	AT2G31945.1		1.51058	1.29892e-13
orange1.1g019799m	AT1G67750.1	Pectate lyase family protein	1.50825	7.78983e-09
orange1.1g033819m	AT4G12970.1	stomagen	1.50796	5.46096e-19
orange1.1g041777m	AT3G47300.1	SELT-like protein precursor	1.50667	3.21796e-16
orange1.1g003789m	AT1G14790.1	RNA-dependent RNA polymerase 1	1.50621	9.03724e-17
orange1.1g040120m	AT1G10370.1	Glutathione S-transferase family protein	1.50588	1.58281e-16
orange1.1g024410m	AT3G55640.1	Mitochondrial substrate carrier family protein	1.50424	2.23004e-15
orange1.1g031492m	AT2G28440.1	proline-rich family protein	1.50059	9.33776e-19
orange1.1g026163m	AT3G05660.1	receptor like protein 33	1.50021	1.84704e-19
orange1.1g037913m	AT1G76650.3	calmodulin-like 38	1.49922	3.80367e-16
orange1.1g034459m	AT1G32928.1		1.49843	2.68888e-17
orange1.1g027048m	AT4G27670.1	heat shock protein 21	1.4978	6.6982e-17
orange1.1g011874m	AT5G26030.1	ferrochelatase 1	1.49727	4.71064e-15
orange1.1g007006m	AT4G23180.1	cysteine-rich RLK (RECEPTOR-like protein kinase) 10	1.49632	3.52621e-17
orange1.1g044906m	AT4G19550.1	zinc ion binding;transcription regulators	1.49394	2.88443e-15
orange1.1g010718m	AT3G43270.1	Plant invertase/pectin methylesterase inhibitor superfamily	1.49166	3.66776e-15
orange1.1g002346m	AT3G23750.1	Leucine-rich repeat protein kinase family protein	1.49147	1.95275e-13
orange1.1g009819m	AT5G49730.1	ferric reduction oxidase 6	1.49114	6.90232e-16
orange1.1g036438m	AT3G26040.1	HXXXD-type acyl-transferase family protein	1.48685	4.44297e-15
orange1.1g001529m	AT4G32410.1	cellulose synthase 1	1.48671	1.26259e-19
orange1.1g041305m	AT1G10370.1	Glutathione S-transferase family protein	1.48601	1.07434e-17
orange1.1g023408m	AT4G08170.2	Inositol 1,3,4-trisphosphate 5/6-kinase family protein	1.48595	2.36299e-15
orange1.1g017514m	AT3G11480.1	S-adenosyl-L-methionine-dependent methyltransferases superfamily protein	1.48512	2.6879e-16
orange1.1g027873m	AT1G20050.1	C-8,7 sterol isomerase	1.48335	1.35767e-14
orange1.1g027026m	AT4G27670.1	heat shock protein 21	1.48141	4.05115e-16
orange1.1g002360m	AT2G34930.1	disease resistance family protein / LRR family protein	1.48107	1.01687e-14
orange1.1g047967m	AT5G49480.1	Ca2+-binding protein 1	1.47835	5.38352e-17
orange1.1g017025m	AT1G35910.1	Haloacid dehalogenase-like hydrolase (HAD) superfamily protein	1.47784	4.15353e-18
orange1.1g048792m	AT3G02645.1	Plant protein of unknown function (DUF247)	1.47709	8.44046e-18
orange1.1g035675m			1.4766	8.4881e-19
orange1.1g008108m	AT4G05200.1	cysteine-rich RLK (RECEPTOR-like protein kinase) 25	1.47649	3.52796e-20
orange1.1g033957m	AT5G24860.1	flowering promoting factor 1	1.47647	2.10711e-16
orange1.1g039168m	AT4G23180.1	cysteine-rich RLK (RECEPTOR-like protein kinase) 10	1.47556	2.47e-18
orange1.1g022704m	AT1G12900.2	glyceraldehyde 3-phosphate dehydrogenase A subunit 2	1.47483	2.72351e-17
orange1.1g036996m	AT2G20340.1	Pyridoxal phosphate (PLP)-dependent transferases superfamily protein	1.4737	1.69301e-19
orange1.1g001399m	AT4G32410.1	cellulose synthase 1	1.47341	7.21677e-19
orange1.1g044955m	AT3G49190.1	O-acyltransferase (WSD1-like) family protein	1.47177	9.9244e-18
orange1.1g019185m	AT2G18950.1	homogentisate phytyltransferase 1	1.47164	3.07522e-14
orange1.1g011151m	AT3G14460.1	LRR and NB-ARC domains-containing disease resistance protein	1.47127	4.05209e-14
orange1.1g011333m	AT1G70280.2	NHL domain-containing protein	1.47046	3.34308e-18
orange1.1g028904m	AT1G62760.1	Plant invertase/pectin methylesterase inhibitor superfamily protein	1.47015	1.4345e-17
orange1.1g031260m	AT3G25600.1	Calcium-binding EF-hand family protein	1.46949	1.09209e-13
orange1.1g043591m	AT3G28917.1	mini zinc finger 2	1.46947	1.14956e-16
orange1.1g042362m	AT5G65550.1	UDP-Glycosyltransferase superfamily protein	1.4683	2.45791e-18
orange1.1g035073m			1.46786	3.44967e-15
orange1.1g033545m	AT5G05300.1		1.46719	3.28835e-15
orange1.1g028984m	AT1G49620.1	Cyclin-dependent kinase inhibitor family protein	1.46712	1.70662e-16
orange1.1g031903m	AT4G14640.1	calmodulin 8	1.46565	1.07245e-16
orange1.1g032948m			1.46366	1.2928e-17
orange1.1g013231m	AT3G51860.1	cation exchanger 3	1.46319	2.44231e-16
orange1.1g013811m	AT5G66460.1	Glycosyl hydrolase superfamily protein	1.46317	1.15278e-10
orange1.1g012659m	AT5G26030.1	ferrochelatase 1	1.46057	4.91755e-14
orange1.1g020226m	AT3G24503.1	aldehyde dehydrogenase 2C4	1.45996	2.37504e-16
orange1.1g002115m	AT3G14470.1	NB-ARC domain-containing disease resistance protein	1.45996	3.347e-15
orange1.1g000926m	AT1G20970.1		1.45953	1.38839e-18
orange1.1g003005m	AT4G20430.1	Subtilase family protein	1.45947	1.89912e-15
orange1.1g031172m	AT2G41475.1	Embryo-specific protein 3, (ATS3)	1.45791	3.57906e-16
orange1.1g037474m	AT1G30370.1	alpha/beta-Hydrolases superfamily protein	1.45709	4.76642e-18
orange1.1g029481m	AT3G06035.1	Glycoprotein membrane precursor GPI-anchored	1.45687	1.49926e-17
orange1.1g018892m	AT3G11480.1	S-adenosyl-L-methionine-dependent methyltransferases superfamily protein	1.45647	1.13568e-13
orange1.1g001729m	AT2G47680.1	zinc finger (CCCH type) helicase family protein	1.45445	1.71145e-17
orange1.1g022834m	AT3G25530.1	glyoxylate reductase 1	1.45163	1.96101e-18
orange1.1g028210m	AT2G21490.1	dehydrin LEA	1.4511	5.8863e-13
orange1.1g003139m	AT5G54380.1	protein kinase family protein	1.4508	6.437e-18
orange1.1g019285m	AT2G32440.2	ent-kaurenoic acid hydroxylase 2	1.45064	8.03002e-16
orange1.1g030916m	AT5G60920.1	COBRA-like extracellular glycosyl-phosphatidyl inositol-anchored protein family	1.45061	2.60668e-14
orange1.1g048542m	AT5G38280.1	PR5-like receptor kinase	1.45036	2.37381e-17
orange1.1g003111m	AT2G47680.1	zinc finger (CCCH type) helicase family protein	1.45014	4.81539e-19
orange1.1g020398m	AT5G61240.1	Leucine-rich repeat (LRR) family protein	1.4497	3.30133e-14
orange1.1g014767m	AT3G54000.1		1.44933	8.08075e-18
orange1.1g014272m	AT3G54000.1		1.44904	1.97914e-18
orange1.1g032762m	AT2G05540.1	Glycine-rich protein family	1.44694	3.83808e-18
orange1.1g033165m	AT2G23970.1	Class I glutamine amidotransferase-like superfamily protein	1.44676	8.82064e-17
orange1.1g028852m	AT5G26990.1	Drought-responsive family protein	1.44658	1.58459e-16
orange1.1g028860m	AT3G56180.1	Protein of unknown function (DUF567)	1.4445	4.36854e-16
orange1.1g010700m	AT4G12420.2	Cupredoxin superfamily protein	1.44446	5.01182e-15
orange1.1g026722m	AT4G15920.1	Nodulin MtN3 family protein	1.4426	3.6194e-19
orange1.1g006725m	AT1G54570.1	Esterase/lipase/thioesterase family protein	1.44229	1.23497e-16
orange1.1g021919m	AT4G25850.1	OSBP(oxysterol binding protein)-related protein 4B	1.44153	3.57906e-16
orange1.1g012524m	AT1G05160.1	cytochrome P450, family 88, subfamily A, polypeptide 3	1.44151	1.69405e-13
orange1.1g029843m	AT4G15630.1	Uncharacterised protein family (UPF0497)	1.44092	5.74087e-14
orange1.1g009612m	AT5G09970.1	cytochrome P450, family 78, subfamily A, polypeptide 7	1.44039	9.46937e-15
orange1.1g025163m	AT3G25530.2	glyoxylate reductase 1	1.43982	8.88926e-14
orange1.1g044247m	AT3G14470.1	NB-ARC domain-containing disease resistance protein	1.43944	1.27961e-15
orange1.1g001758m	AT2G47680.1	zinc finger (CCCH type) helicase family protein	1.43928	2.00359e-18
orange1.1g017989m	AT2G38170.1	cation exchanger 1	1.43774	1.79758e-12
orange1.1g010145m	AT1G69850.1	nitrate transporter 1:2	1.43718	6.87882e-16
orange1.1g031987m	AT4G10300.1	RmlC-like cupins superfamily protein	1.43711	1.92707e-15
orange1.1g045209m	AT1G33590.1	Leucine-rich repeat (LRR) family protein	1.43467	7.13887e-20
orange1.1g020449m	AT5G14130.1	Peroxidase superfamily protein	1.43439	1.29631e-16
orange1.1g001323m	AT3G01810.3		1.43339	2.03466e-15
orange1.1g007680m	AT3G47570.1	Leucine-rich repeat protein kinase family protein	1.43307	2.15246e-17
orange1.1g029657m	AT3G55640.1	Mitochondrial substrate carrier family protein	1.43241	3.81689e-17
orange1.1g015088m	AT2G24580.1	FAD-dependent oxidoreductase family protein	1.43219	2.47397e-14
orange1.1g010752m	AT1G32900.1	UDP-Glycosyltransferase superfamily protein	1.43093	1.30347e-16
orange1.1g011879m	AT4G33220.1	pectin methylesterase 44	1.43091	3.22216e-16
orange1.1g015969m	AT3G21690.1	MATE efflux family protein	1.42979	1.20286e-18
orange1.1g003469m	AT4G30020.1	PA-domain containing subtilase family protein	1.42957	4.41964e-17
orange1.1g009513m	AT5G03670.1		1.42825	9.03396e-12
orange1.1g045038m	AT4G36850.1	PQ-loop repeat family protein / transmembrane family protein	1.42823	4.077e-15
orange1.1g030625m	AT3G50685.1		1.42711	4.33267e-15
orange1.1g047842m	AT2G23180.1	cytochrome P450, family 96, subfamily A, polypeptide 1	1.42665	2.23332e-13
orange1.1g001767m	AT1G53440.1	Leucine-rich repeat transmembrane protein kinase	1.42626	1.81767e-17
orange1.1g021627m	AT5G43300.1	PLC-like phosphodiesterases superfamily protein	1.42504	6.93603e-19
orange1.1g048547m	AT4G16740.1	terpene synthase 03	1.42477	1.62094e-16
orange1.1g031150m	AT2G04039.1		1.42139	3.28705e-13
orange1.1g015637m	AT3G26650.1	glyceraldehyde 3-phosphate dehydrogenase A subunit	1.42113	7.12767e-16
orange1.1g028394m	AT5G49290.1	receptor like protein 56	1.41845	2.36432e-14
orange1.1g014963m	AT5G08380.1	alpha-galactosidase 1	1.41708	5.5413e-18
orange1.1g020996m	AT5G66320.1	GATA transcription factor 5	1.41641	1.20902e-18
orange1.1g028052m	AT4G33580.1	beta carbonic anhydrase 5	1.41629	6.00936e-15
orange1.1g032227m	AT1G32540.3	lsd one like 1	1.41589	2.38662e-13
orange1.1g035405m			1.41413	1.42713e-13
orange1.1g031056m	AT2G41475.1	Embryo-specific protein 3, (ATS3)	1.41391	1.08495e-15
orange1.1g002112m	AT2G42600.1	phosphoenolpyruvate carboxylase 2	1.41378	4.43244e-18
orange1.1g011730m	AT1G44350.1	IAA-leucine resistant (ILR)-like gene 6	1.41361	5.33801e-16
orange1.1g016824m	AT5G11000.1	Plant protein of unknown function (DUF868)	1.41342	5.83684e-16
orange1.1g015550m	AT5G53050.3	alpha/beta-Hydrolases superfamily protein	1.41183	3.09893e-15
orange1.1g027255m	AT3G25530.1	glyoxylate reductase 1	1.41077	6.11351e-18
orange1.1g019820m	AT1G27461.1		1.40945	3.42617e-16
orange1.1g037782m	AT2G19380.1	RNA recognition motif (RRM)-containing protein	1.40788	2.28938e-15
orange1.1g002698m	AT2G42600.1	phosphoenolpyruvate carboxylase 2	1.40784	2.013e-18
orange1.1g013043m	AT3G05320.1	O-fucosyltransferase family protein	1.40778	5.20969e-18
orange1.1g020970m	AT2G40890.1	cytochrome P450, family 98, subfamily A, polypeptide 3	1.40761	1.24283e-14
orange1.1g045630m	AT4G26850.1	mannose-1-phosphate guanylyltransferase (GDP)s;GDP-galactose:mannose-1-phosphate guanylyltransferases;GDP-galactose:glucose-1-phosphate guanylyltransferases;GDP-galactose:myoinositol-1-phosphate guanylyltransferases;glucose-1-phosphate guanylyltransferase	1.40523	5.10302e-18
orange1.1g018808m	AT1G60420.1	DC1 domain-containing protein	1.40518	3.74548e-18
orange1.1g012843m	AT1G05160.1	cytochrome P450, family 88, subfamily A, polypeptide 3	1.4051	2.43659e-18
orange1.1g010699m	AT3G26300.1	cytochrome P450, family 71, subfamily B, polypeptide 34	1.40407	2.81185e-14
orange1.1g005815m	AT5G15250.1	FTSH protease 6	1.40294	1.11358e-13
orange1.1g048038m	AT1G53210.1	sodium/calcium exchanger family protein / calcium-binding EF hand family protein	1.40211	9.82047e-17
orange1.1g033415m	AT2G05520.5	glycine-rich protein 3	1.40156	2.81395e-18
orange1.1g004218m	AT3G47570.1	Leucine-rich repeat protein kinase family protein	1.40146	1.85642e-17
orange1.1g046363m	AT1G21310.1	extensin 3	1.40097	9.22006e-13
orange1.1g013434m	AT5G06390.1	FASCICLIN-like arabinogalactan protein 17 precursor	1.39964	7.36949e-19
orange1.1g038896m	AT3G10290.1	Nucleotide-sugar transporter family protein	1.39937	1.27318e-18
orange1.1g015077m	AT2G01070.1	Lung seven transmembrane receptor family protein	1.39771	5.13117e-18
orange1.1g037480m	AT4G23490.1	Protein of unknown function (DUF604)	1.39569	9.121e-17
orange1.1g021901m	AT4G33580.1	beta carbonic anhydrase 5	1.39479	2.46511e-13
orange1.1g028653m	AT3G50830.1	cold-regulated 413-plasma membrane 2	1.39426	1.87527e-15
orange1.1g017556m	AT1G78710.1	TRICHOME BIREFRINGENCE-LIKE 42	1.39423	9.11943e-16
orange1.1g012199m	AT5G45340.1	cytochrome P450, family 707, subfamily A, polypeptide 3	1.39413	5.769e-16
orange1.1g020679m	AT1G59960.1	NAD(P)-linked oxidoreductase superfamily protein	1.39314	2.16803e-11
orange1.1g047572m	AT2G15620.1	nitrite reductase 1	1.39309	4.11323e-15
orange1.1g029590m	AT3G14770.1	Nodulin MtN3 family protein	1.39284	1.154e-17
orange1.1g016534m	AT2G15320.1	Leucine-rich repeat (LRR) family protein	1.39178	1.25678e-15
orange1.1g025602m	AT1G22640.1	myb domain protein 3	1.38971	6.02058e-16
orange1.1g015360m	AT1G01540.2	Protein kinase superfamily protein	1.38967	1.18665e-17
orange1.1g020188m	AT1G19670.1	chlorophyllase 1	1.38891	1.99582e-15
orange1.1g008231m	AT3G21670.1	Major facilitator superfamily protein	1.38825	5.13398e-18
orange1.1g013234m	AT2G46210.1	Fatty acid/sphingolipid desaturase	1.38677	1.93795e-17
orange1.1g036971m	AT5G54160.1	O-methyltransferase 1	1.38495	1.5304e-19
orange1.1g036245m	AT2G46330.1	arabinogalactan protein 16	1.38403	1.98754e-14
orange1.1g019228m	AT1G78240.2	S-adenosyl-L-methionine-dependent methyltransferases superfamily protein	1.38346	1.31715e-17
orange1.1g029066m	AT4G31290.1	ChaC-like family protein	1.38297	3.38195e-16
orange1.1g032924m			1.38216	2.65821e-14
orange1.1g026278m	AT4G19120.2	S-adenosyl-L-methionine-dependent methyltransferases superfamily protein	1.38211	1.92513e-12
orange1.1g007083m	AT1G19715.3	Mannose-binding lectin superfamily protein	1.38196	9.3676e-18
orange1.1g008485m	AT1G02810.1	Plant invertase/pectin methylesterase inhibitor superfamily	1.38032	5.66124e-17
orange1.1g011062m	AT3G23560.1	MATE efflux family protein	1.37599	5.18628e-15
orange1.1g022390m	AT3G55800.1	sedoheptulose-bisphosphatase	1.37483	2.29078e-14
orange1.1g025237m	AT1G05850.1	Chitinase family protein	1.37258	3.18377e-12
orange1.1g021290m	AT4G38970.2	fructose-bisphosphate aldolase 2	1.37244	1.28879e-17
orange1.1g027165m	AT2G47780.1	Rubber elongation factor protein (REF)	1.37185	4.43244e-18
orange1.1g027276m	AT4G31290.1	ChaC-like family protein	1.37126	1.62561e-13
orange1.1g010234m	AT1G07670.1	endomembrane-type CA-ATPase 4	1.37003	6.07577e-18
orange1.1g031224m	AT3G47110.1	Leucine-rich repeat protein kinase family protein	1.36987	1.98008e-17
orange1.1g039847m	AT1G59860.1	HSP20-like chaperones superfamily protein	1.36939	1.14769e-13
orange1.1g043704m	AT4G15440.1	hydroperoxide lyase 1	1.36936	5.71335e-11
orange1.1g018724m	AT2G30900.1	TRICHOME BIREFRINGENCE-LIKE 43	1.36923	1.6475e-17
orange1.1g018041m	AT3G51240.1	flavanone 3-hydroxylase	1.36907	4.50724e-17
orange1.1g000760m	AT1G59870.1	ABC-2 and Plant PDR ABC-type transporter family protein	1.36865	8.63881e-16
orange1.1g010671m	AT4G26690.1	PLC-like phosphodiesterase family protein	1.36861	5.637e-13
orange1.1g015291m	AT1G42970.1	glyceraldehyde-3-phosphate dehydrogenase B subunit	1.36761	2.91352e-15
orange1.1g024568m	AT4G19120.2	S-adenosyl-L-methionine-dependent methyltransferases superfamily protein	1.36675	2.58773e-16
orange1.1g010955m	AT5G03670.1		1.3662	1.54384e-15
orange1.1g012467m	AT5G21105.1	Plant L-ascorbate oxidase	1.36553	1.12409e-17
orange1.1g012488m	AT1G74470.1	Pyridine nucleotide-disulphide oxidoreductase family protein	1.36468	1.20092e-14
orange1.1g023287m	AT5G62740.1	SPFH/Band 7/PHB domain-containing membrane-associated protein family	1.36444	1.23386e-15
orange1.1g023261m	AT3G28340.1	galacturonosyltransferase-like 10	1.36436	4.67362e-19
orange1.1g031500m	AT5G06760.1	Late Embryogenesis Abundant 4-5	1.36321	4.83992e-15
orange1.1g025763m	AT1G23110.2		1.36262	6.29973e-17
orange1.1g010399m	AT1G31950.1	Terpenoid cyclases/Protein prenyltransferases superfamily protein	1.361	2.05842e-18
orange1.1g046655m	AT5G21090.1	Leucine-rich repeat (LRR) family protein	1.35997	4.36854e-16
orange1.1g010535m	AT1G49430.1	long-chain acyl-CoA synthetase 2	1.35979	1.27041e-14
orange1.1g040369m	AT3G05170.1	Phosphoglycerate mutase family protein	1.3582	2.0378e-18
orange1.1g011407m	AT1G44350.1	IAA-leucine resistant (ILR)-like gene 6	1.35688	4.40265e-15
orange1.1g020025m	AT1G59960.1	NAD(P)-linked oxidoreductase superfamily protein	1.35684	2.67437e-13
orange1.1g002154m	AT3G14470.1	NB-ARC domain-containing disease resistance protein	1.35652	4.43338e-17
orange1.1g030505m	AT3G56180.1	Protein of unknown function (DUF567)	1.35633	1.53705e-15
orange1.1g003490m	AT4G36360.1	beta-galactosidase 3	1.35633	1.8519e-18
orange1.1g009399m	AT1G30760.1	FAD-binding Berberine family protein	1.35629	7.6053e-15
orange1.1g015076m	AT4G02630.1	Protein kinase superfamily protein	1.35332	6.33413e-17
orange1.1g016803m	AT3G15850.1	fatty acid desaturase 5	1.35284	5.29214e-16
orange1.1g031614m	AT5G20230.1	blue-copper-binding protein	1.35171	4.22373e-17
orange1.1g012754m	AT4G24230.6	acyl-CoA-binding domain 3	1.35152	3.92063e-17
orange1.1g024551m	AT2G29290.2	NAD(P)-binding Rossmann-fold superfamily protein	1.35038	4.89401e-18
orange1.1g028928m	AT1G70900.1		1.35032	2.36222e-16
orange1.1g042384m	AT3G52740.1		1.35022	1.43324e-15
orange1.1g008234m	AT3G21670.1	Major facilitator superfamily protein	1.34852	6.5087e-17
orange1.1g036913m	AT4G16160.2	Mitochondrial import inner membrane translocase subunit Tim17/Tim22/Tim23 family protein	1.34728	2.95986e-17
orange1.1g028611m	AT2G44740.1	cyclin p4;1	1.34711	4.76698e-17
orange1.1g029070m	AT1G10200.1	GATA type zinc finger transcription factor family protein	1.34668	1.1357e-14
orange1.1g037850m	AT2G20142.1	Toll-Interleukin-Resistance (TIR) domain family protein	1.34653	2.52991e-16
orange1.1g030868m	AT4G04330.1	Chaperonin-like RbcX protein	1.34467	1.32153e-18
orange1.1g027733m	AT2G44740.1	cyclin p4;1	1.34372	1.83447e-17
orange1.1g043297m	AT4G12300.1	cytochrome P450, family 706, subfamily A, polypeptide 4	1.34356	2.53823e-13
orange1.1g015939m	AT3G18710.1	plant U-box 29	1.34246	2.12159e-15
orange1.1g034205m	AT2G30540.1	Thioredoxin superfamily protein	1.34214	1.6724e-16
orange1.1g029185m	AT3G11980.1	Jojoba acyl CoA reductase-related male sterility protein	1.34202	5.57481e-13
orange1.1g006962m	AT5G60210.1	ROP interactive partner 5	1.34128	4.231e-17
orange1.1g017946m	AT3G51240.1	flavanone 3-hydroxylase	1.34102	3.7027e-15
orange1.1g026446m	AT4G31290.1	ChaC-like family protein	1.34098	2.01849e-16
orange1.1g008206m	AT5G23960.1	terpene synthase 21	1.3409	3.42944e-15
orange1.1g033842m	AT1G21310.1	extensin 3	1.34015	5.73515e-08
orange1.1g007128m	AT1G04430.1	S-adenosyl-L-methionine-dependent methyltransferases superfamily protein	1.33932	8.63881e-16
orange1.1g031202m	AT3G03270.2	Adenine nucleotide alpha hydrolases-like superfamily protein	1.33928	5.41761e-11
orange1.1g018559m	AT1G08810.1	myb domain protein 60	1.33909	5.54868e-18
orange1.1g046605m	AT4G34131.1	UDP-glucosyl transferase 73B3	1.33898	1.07163e-16
orange1.1g016373m	AT4G17350.1	Plant protein of unknown function (DUF828) with plant pleckstrin homology-like region	1.33846	7.33121e-18
orange1.1g012874m	AT1G32900.1	UDP-Glycosyltransferase superfamily protein	1.33813	1.01445e-16
orange1.1g032442m	AT3G04720.1	pathogenesis-related 4	1.33788	1.10054e-15
orange1.1g007350m	AT2G24300.2	Calmodulin-binding protein	1.33759	8.01594e-17
orange1.1g020950m	AT5G43860.1	chlorophyllase 2	1.33647	4.04958e-17
orange1.1g047091m	AT3G49190.1	O-acyltransferase (WSD1-like) family protein	1.33626	2.13198e-17
orange1.1g047334m	AT5G47230.1	ethylene responsive element binding factor 5	1.33574	8.92337e-17
orange1.1g026088m	AT1G08500.1	early nodulin-like protein 18	1.33553	1.54635e-17
orange1.1g044497m	AT5G38280.1	PR5-like receptor kinase	1.33461	7.86222e-16
orange1.1g013653m	AT3G06370.1	sodium hydrogen exchanger 4	1.33451	3.0672e-18
orange1.1g025276m	AT1G75060.1		1.3343	1.27312e-18
orange1.1g032569m	AT5G46330.1	Leucine-rich receptor-like protein kinase family protein	1.33412	1.27901e-16
orange1.1g045999m	AT2G22900.1	Galactosyl transferase GMA12/MNN10 family protein	1.33371	8.42988e-18
orange1.1g001846m	AT2G01830.2	CHASE domain containing histidine kinase protein	1.33258	8.94699e-17
orange1.1g021358m	AT2G35160.1	SU(VAR)3-9 homolog 5	1.33159	4.33272e-15
orange1.1g024226m	AT1G17620.1	Late embryogenesis abundant (LEA) hydroxyproline-rich glycoprotein family	1.33131	1.57207e-19
orange1.1g000773m	AT1G59870.1	ABC-2 and Plant PDR ABC-type transporter family protein	1.33115	3.985e-17
orange1.1g033922m	AT3G52360.1		1.33033	8.95233e-19
orange1.1g021872m	AT3G24120.1	Homeodomain-like superfamily protein	1.33021	5.49947e-17
orange1.1g039892m	AT5G40150.1	Peroxidase superfamily protein	1.32942	1.18814e-13
orange1.1g045012m	AT3G14470.1	NB-ARC domain-containing disease resistance protein	1.3285	1.49244e-12
orange1.1g017474m	AT4G29310.1	Protein of unknown function (DUF1005)	1.32772	1.0635e-14
orange1.1g001225m	AT3G05630.1	phospholipase D P2	1.3276	1.39581e-15
orange1.1g025732m	AT5G40240.1	nodulin MtN21 /EamA-like transporter family protein	1.3261	3.51063e-16
orange1.1g025548m	AT2G36830.1	gamma tonoplast intrinsic protein	1.32479	3.63978e-17
orange1.1g010561m	AT3G21690.1	MATE efflux family protein	1.32461	2.38095e-15
orange1.1g037128m	AT3G26040.1	HXXXD-type acyl-transferase family protein	1.3246	1.11696e-16
orange1.1g016310m	AT2G35160.1	SU(VAR)3-9 homolog 5	1.32398	7.18956e-20
orange1.1g021014m	AT5G15860.1	prenylcysteine methylesterase	1.32348	1.2932e-16
orange1.1g003854m	AT5G64740.1	cellulose synthase 6	1.32238	4.0066e-17
orange1.1g009872m	AT4G31500.1	cytochrome P450, family 83, subfamily B, polypeptide 1	1.32187	3.58758e-15
orange1.1g015896m	AT2G35160.1	SU(VAR)3-9 homolog 5	1.32127	2.33856e-16
orange1.1g011749m	AT1G25510.1	Eukaryotic aspartyl protease family protein	1.32093	5.68178e-14
orange1.1g030269m	AT5G58260.1	oxidoreductases, acting on NADH or NADPH, quinone or similar compound as acceptor	1.32065	2.42752e-17
orange1.1g035243m	AT5G08391.1	Protein of unknown function (DUF 3339)	1.32002	1.69249e-18
orange1.1g016150m	AT5G21105.1	Plant L-ascorbate oxidase	1.31933	4.25936e-12
orange1.1g008798m	AT5G22090.1	Protein of unknown function (DUF3049)	1.3192	2.06992e-09
orange1.1g019107m	AT3G22740.1	homocysteine S-methyltransferase 3	1.31875	2.3889e-14
orange1.1g011498m	AT1G01540.2	Protein kinase superfamily protein	1.3186	2.73713e-16
orange1.1g044935m	AT3G14470.1	NB-ARC domain-containing disease resistance protein	1.3185	1.84051e-17
orange1.1g020230m	AT1G56600.1	galactinol synthase 2	1.31691	3.59869e-14
orange1.1g038644m	AT1G50450.1	Saccharopine dehydrogenase	1.31633	1.12312e-16
orange1.1g039745m	AT3G03770.2	Leucine-rich repeat protein kinase family protein	1.31604	1.71021e-15
orange1.1g013651m	AT4G31500.1	cytochrome P450, family 83, subfamily B, polypeptide 1	1.31574	2.15779e-17
orange1.1g015691m	AT1G10120.1	basic helix-loop-helix (bHLH) DNA-binding superfamily protein	1.31522	9.30063e-19
orange1.1g012380m	AT3G58790.1	galacturonosyltransferase 15	1.315	5.43406e-15
orange1.1g013165m	AT5G23860.2	tubulin beta 8	1.31459	2.94932e-17
orange1.1g016176m	AT1G62710.1	beta vacuolar processing enzyme	1.31452	6.32469e-18
orange1.1g018400m	AT3G28050.1	nodulin MtN21 /EamA-like transporter family protein	1.31445	3.04797e-17
orange1.1g030546m	AT4G31290.1	ChaC-like family protein	1.31373	9.37418e-18
orange1.1g032175m	AT4G21740.1		1.31309	1.22382e-16
orange1.1g046100m	AT3G07510.1		1.3121	8.25266e-15
orange1.1g047489m	AT3G24503.1	aldehyde dehydrogenase 2C4	1.31201	9.56104e-17
orange1.1g015395m	AT4G02630.1	Protein kinase superfamily protein	1.31176	3.57306e-17
orange1.1g019197m	AT3G55640.1	Mitochondrial substrate carrier family protein	1.31109	2.50818e-15
orange1.1g035745m	AT4G12300.1	cytochrome P450, family 706, subfamily A, polypeptide 4	1.30931	3.50299e-14
orange1.1g024033m	AT3G24420.1	alpha/beta-Hydrolases superfamily protein	1.30815	1.94556e-19
orange1.1g009611m	AT2G24300.2	Calmodulin-binding protein	1.30784	8.3379e-14
orange1.1g010508m	AT3G45010.1	serine carboxypeptidase-like 48	1.30676	3.28709e-17
orange1.1g041701m			1.30649	1.19348e-17
orange1.1g027210m	AT2G35980.1	Late embryogenesis abundant (LEA) hydroxyproline-rich glycoprotein family	1.30627	7.17255e-15
orange1.1g027565m	AT1G02180.1	ferredoxin-related	1.3061	1.79207e-15
orange1.1g035827m	AT4G31500.1	cytochrome P450, family 83, subfamily B, polypeptide 1	1.30563	2.94514e-12
orange1.1g045637m	AT2G24610.1	cyclic nucleotide-gated channel 14	1.3046	1.51217e-13
orange1.1g032484m	AT1G69730.1	Wall-associated kinase family protein	1.30425	5.20172e-17
orange1.1g012316m	AT4G05200.1	cysteine-rich RLK (RECEPTOR-like protein kinase) 25	1.30309	1.70933e-16
orange1.1g026857m	AT3G05700.1	Drought-responsive family protein	1.30277	1.02562e-14
orange1.1g039283m	AT3G14470.1	NB-ARC domain-containing disease resistance protein	1.30151	1.15756e-15
orange1.1g015964m	AT1G57680.2		1.30082	2.1511e-15
orange1.1g032017m	AT4G09030.1	arabinogalactan protein 10	1.3	4.52973e-15
orange1.1g013154m	AT5G12250.1	beta-6 tubulin	1.29984	1.79407e-09
orange1.1g015231m	AT5G23960.1	terpene synthase 21	1.2981	9.85883e-16
orange1.1g017422m	AT5G48300.1	ADP glucose pyrophosphorylase 1	1.29775	2.04729e-16
orange1.1g035670m	AT3G25570.1	Adenosylmethionine decarboxylase family protein	1.29734	4.43901e-15
orange1.1g041941m	AT3G44326.1	F-box family protein	1.29688	9.18372e-15
orange1.1g040562m	AT5G33340.1	Eukaryotic aspartyl protease family protein	1.29685	1.96145e-14
orange1.1g042202m	AT2G41540.3	6-phosphogluconate dehydrogenase family protein	1.29575	4.32726e-15
orange1.1g021481m	AT3G24120.1	Homeodomain-like superfamily protein	1.2949	1.12369e-15
orange1.1g033200m	AT2G05620.1	proton gradient regulation 5	1.29467	4.98463e-18
orange1.1g023390m	AT1G67750.1	Pectate lyase family protein	1.29423	3.11498e-19
orange1.1g042079m	AT3G56380.1	response regulator 17	1.29321	8.19688e-16
orange1.1g046689m	AT5G40690.1		1.29238	2.82233e-15
orange1.1g005114m	AT2G37050.1	Leucine-rich repeat protein kinase family protein	1.29233	1.04639e-11
orange1.1g008915m	AT2G32640.1	Lycopene beta/epsilon cyclase protein	1.29224	6.51742e-19
orange1.1g015888m	AT4G38970.1	fructose-bisphosphate aldolase 2	1.2901	9.52206e-16
orange1.1g023959m	AT2G46780.1	RNA-binding (RRM/RBD/RNP motifs) family protein	1.28948	1.27312e-18
orange1.1g021771m	AT4G21390.1	S-locus lectin protein kinase family protein	1.28942	1.0132e-15
orange1.1g046732m	AT5G12010.1		1.28843	1.68077e-14
orange1.1g003982m	AT3G23750.1	Leucine-rich repeat protein kinase family protein	1.28794	1.02799e-15
orange1.1g038469m	AT2G32540.1	cellulose synthase-like B4	1.28767	8.77379e-14
orange1.1g030216m	AT1G71000.1	Chaperone DnaJ-domain superfamily protein	1.28742	2.60738e-16
orange1.1g012447m	AT3G46970.1	alpha-glucan phosphorylase 2	1.28741	8.47196e-17
orange1.1g009100m	AT3G18750.3	with no lysine (K) kinase 6	1.28635	1.75179e-15
orange1.1g009479m	AT5G23960.1	terpene synthase 21	1.28518	1.61169e-16
orange1.1g027298m	AT5G50740.3	Heavy metal transport/detoxification superfamily protein	1.28454	6.34586e-14
orange1.1g018821m	AT2G27310.1	F-box family protein	1.28175	4.64819e-14
orange1.1g029366m	AT1G23110.3		1.28154	2.53147e-15
orange1.1g027370m	AT5G15860.1	prenylcysteine methylesterase	1.28131	6.70625e-18
orange1.1g003550m	AT4G26690.1	PLC-like phosphodiesterase family protein	1.28064	4.40921e-15
orange1.1g007932m	AT2G40460.1	Major facilitator superfamily protein	1.27921	6.87682e-14
orange1.1g025852m	AT1G47740.2	PPPDE putative thiol peptidase family protein	1.27919	1.59116e-18
orange1.1g008387m	AT5G23960.1	terpene synthase 21	1.27865	1.967e-14
orange1.1g048189m	AT4G31500.1	cytochrome P450, family 83, subfamily B, polypeptide 1	1.27837	2.76904e-16
orange1.1g015439m	AT4G22590.1	Haloacid dehalogenase-like hydrolase (HAD) superfamily protein	1.27803	2.19343e-15
orange1.1g029814m	AT5G02600.2	Heavy metal transport/detoxification superfamily protein	1.27687	1.1201e-12
orange1.1g016182m	AT2G46270.1	G-box binding factor 3	1.27628	1.65215e-16
orange1.1g004777m	AT1G45130.1	beta-galactosidase 5	1.27426	4.79006e-17
orange1.1g021650m	AT1G62710.1	beta vacuolar processing enzyme	1.27412	3.51162e-17
orange1.1g028820m	AT3G53620.1	pyrophosphorylase 4	1.27363	7.56635e-16
orange1.1g008171m	AT4G38470.1	ACT-like protein tyrosine kinase family protein	1.27175	6.47994e-16
orange1.1g037266m	AT1G21310.1	extensin 3	1.27148	6.92813e-15
orange1.1g040993m	AT2G36145.1		1.27137	1.04394e-16
orange1.1g046020m	AT2G19090.1	Protein of unknown function (DUF630 and DUF632)	1.27084	3.14393e-14
orange1.1g022376m	AT4G24000.1	cellulose synthase like G2	1.26992	1.42071e-16
orange1.1g026095m	AT3G21150.1	B-box 32	1.26968	2.21594e-17
orange1.1g042750m	AT5G43420.1	RING/U-box superfamily protein	1.2693	1.52276e-16
orange1.1g019994m	AT4G24000.1	cellulose synthase like G2	1.2689	1.52754e-18
orange1.1g022033m	AT4G24000.1	cellulose synthase like G2	1.26728	4.09869e-18
orange1.1g022682m	AT4G19390.1	Uncharacterised protein family (UPF0114)	1.26626	1.21407e-16
orange1.1g028589m	AT4G20780.1	calmodulin like 42	1.26584	5.42971e-16
orange1.1g033665m	AT1G57770.1	FAD/NAD(P)-binding oxidoreductase family protein	1.26485	9.62389e-17
orange1.1g047753m	AT4G02500.1	UDP-xylosyltransferase 2	1.26468	1.35767e-14
orange1.1g023293m	AT2G02960.4	RING/FYVE/PHD zinc finger superfamily protein	1.2637	4.8511e-17
orange1.1g010500m	AT2G48030.1	DNAse I-like superfamily protein	1.26203	7.81166e-16
orange1.1g016030m	AT5G21105.1	Plant L-ascorbate oxidase	1.26142	1.10161e-14
orange1.1g016568m	AT4G38970.1	fructose-bisphosphate aldolase 2	1.26086	6.24976e-13
orange1.1g027724m	AT5G58260.1	oxidoreductases, acting on NADH or NADPH, quinone or similar compound as acceptor	1.25953	1.15551e-10
orange1.1g039167m	AT3G14470.1	NB-ARC domain-containing disease resistance protein	1.25894	4.28305e-13
orange1.1g019141m	AT2G42005.1	Transmembrane amino acid transporter family protein	1.25872	2.71978e-18
orange1.1g010625m	AT5G07990.1	Cytochrome P450 superfamily protein	1.25813	2.51016e-15
orange1.1g026434m	AT1G12220.2	Disease resistance protein (CC-NBS-LRR class) family	1.25774	2.04325e-13
orange1.1g035322m			1.25663	1.80513e-14
orange1.1g009387m	AT5G23850.1	Arabidopsis thaliana protein of unknown function (DUF821)	1.25593	2.11896e-13
orange1.1g002497m	AT3G25500.1	formin homology 1	1.25528	1.96972e-13
orange1.1g035469m	AT5G04080.1		1.2537	3.70455e-13
orange1.1g014843m	AT2G32640.1	Lycopene beta/epsilon cyclase protein	1.25168	1.24345e-14
orange1.1g032028m	AT2G22475.1	GRAM domain family protein	1.25089	2.39833e-17
orange1.1g014660m	AT2G46270.1	G-box binding factor 3	1.25075	1.00775e-13
orange1.1g025351m	AT3G50060.1	myb domain protein 77	1.25073	2.96939e-16
orange1.1g034220m	AT2G20142.1	Toll-Interleukin-Resistance (TIR) domain family protein	1.25068	4.77908e-16
orange1.1g004845m	AT5G55930.1	oligopeptide transporter 1	1.25026	9.54973e-16
orange1.1g013500m	AT4G25990.1	CCT motif family protein	1.25011	2.15779e-17
orange1.1g033951m	AT2G06050.2	oxophytodienoate-reductase 3	1.24895	6.26017e-19
orange1.1g026372m	AT3G16990.1	Haem oxygenase-like, multi-helical	1.24895	2.02031e-16
orange1.1g041228m	AT3G59080.1	Eukaryotic aspartyl protease family protein	1.24792	1.30247e-12
orange1.1g045040m	AT1G65690.1	Late embryogenesis abundant (LEA) hydroxyproline-rich glycoprotein family	1.24748	5.14865e-14
orange1.1g032322m	AT2G45820.1	Remorin family protein	1.24698	1.31356e-15
orange1.1g026923m	AT3G55800.1	sedoheptulose-bisphosphatase	1.24638	1.84578e-16
orange1.1g024847m	AT5G50740.1	Heavy metal transport/detoxification superfamily protein	1.24615	4.95599e-14
orange1.1g011025m	AT4G23180.1	cysteine-rich RLK (RECEPTOR-like protein kinase) 10	1.24511	2.36749e-13
orange1.1g045014m	AT4G34410.1	redox responsive transcription factor 1	1.24479	3.55453e-14
orange1.1g024485m	AT5G52660.1	Homeodomain-like superfamily protein	1.2444	4.42386e-17
orange1.1g026798m	AT1G75060.1		1.24325	1.45311e-15
orange1.1g009971m	AT5G48300.1	ADP glucose pyrophosphorylase 1	1.24309	7.34632e-14
orange1.1g027614m	AT2G38640.1	Protein of unknown function (DUF567)	1.24293	1.24986e-12
orange1.1g007945m	AT2G32640.1	Lycopene beta/epsilon cyclase protein	1.24287	1.3663e-14
orange1.1g017322m	AT3G17860.1	jasmonate-zim-domain protein 3	1.24255	1.12312e-16
orange1.1g015512m	AT5G15860.1	prenylcysteine methylesterase	1.24177	5.75682e-15
orange1.1g043482m	AT5G17280.1		1.24175	1.82058e-15
orange1.1g030792m	AT5G65810.1		1.24108	5.26534e-15
orange1.1g005992m	AT5G53450.1	OBP3-responsive gene 1	1.24041	1.66661e-16
orange1.1g037616m	AT1G50010.1	tubulin alpha-2 chain	1.24036	1.06541e-15
orange1.1g002649m	AT3G45140.1	lipoxygenase 2	1.24035	1.58502e-16
orange1.1g011895m	AT5G55180.2	O-Glycosyl hydrolases family 17 protein	1.24006	8.18922e-15
orange1.1g021377m	AT3G28050.1	nodulin MtN21 /EamA-like transporter family protein	1.23989	3.43705e-18
orange1.1g012383m	AT2G39730.1	rubisco activase	1.23932	8.58689e-14
orange1.1g026650m	AT4G13640.1	Homeodomain-like superfamily protein	1.23916	1.11098e-17
orange1.1g028292m	AT1G43890.1	RAB GTPASE HOMOLOG B18	1.23816	2.57081e-15
orange1.1g006552m	AT5G40390.1	Raffinose synthase family protein	1.23773	3.19797e-15
orange1.1g005958m	AT5G53450.1	OBP3-responsive gene 1	1.23768	6.05708e-17
orange1.1g028038m	AT5G21430.1	Chaperone DnaJ-domain superfamily protein	1.23732	6.7669e-16
orange1.1g014330m	AT4G38250.1	Transmembrane amino acid transporter family protein	1.23706	3.66485e-14
orange1.1g029908m	AT3G59480.1	pfkB-like carbohydrate kinase family protein	1.23666	2.71012e-14
orange1.1g023125m	AT4G24510.1	HXXXD-type acyl-transferase family protein	1.23629	3.27095e-19
orange1.1g019765m	AT3G22370.1	alternative oxidase 1A	1.23547	2.51348e-16
orange1.1g016610m	AT2G46270.1	G-box binding factor 3	1.23515	4.43896e-15
orange1.1g039613m	AT1G21230.1	wall associated kinase 5	1.23487	1.31087e-15
orange1.1g042523m	AT1G80100.1	histidine phosphotransfer protein 6	1.23362	1.99691e-15
orange1.1g038950m	AT3G44240.1	Polynucleotidyl transferase, ribonuclease H-like superfamily protein	1.23356	7.37411e-19
orange1.1g009398m	AT2G03220.1	fucosyltransferase 1	1.23314	3.63978e-17
orange1.1g005031m	AT2G37040.1	PHE ammonia lyase 1	1.23254	3.95926e-16
orange1.1g024788m	AT3G49720.1		1.2321	1.74348e-13
orange1.1g048249m	AT1G24430.1	HXXXD-type acyl-transferase family protein	1.23161	3.4274e-16
orange1.1g037583m	AT5G24318.1	O-Glycosyl hydrolases family 17 protein	1.2314	2.2788e-17
orange1.1g040540m	AT3G24240.1	Leucine-rich repeat receptor-like protein kinase family protein	1.23112	3.24409e-16
orange1.1g007956m	AT1G76490.1	hydroxy methylglutaryl CoA reductase 1	1.22975	2.69715e-14
orange1.1g001479m	AT1G17110.1	ubiquitin-specific protease 15	1.22961	1.21781e-15
orange1.1g029281m	AT5G14000.1	NAC domain containing protein 84	1.22935	3.51012e-12
orange1.1g032787m	AT5G58260.1	oxidoreductases, acting on NADH or NADPH, quinone or similar compound as acceptor	1.22886	7.95631e-19
orange1.1g012629m	AT4G27720.1	Major facilitator superfamily protein	1.22866	5.72178e-15
orange1.1g036675m	AT3G54390.1	sequence-specific DNA binding transcription factors	1.22811	5.6983e-15
orange1.1g026011m	AT2G25080.1	glutathione peroxidase 1	1.22767	3.63426e-11
orange1.1g009027m	AT2G32640.1	Lycopene beta/epsilon cyclase protein	1.22713	3.38466e-18
orange1.1g040213m	AT2G35060.1	K+ uptake permease 11	1.22684	5.67232e-19
orange1.1g033382m	AT3G06890.1		1.22616	1.69954e-14
orange1.1g019694m	AT2G39730.1	rubisco activase	1.22609	3.57448e-14
orange1.1g008526m	AT5G50420.1	O-fucosyltransferase family protein	1.22586	2.20763e-15
orange1.1g019857m	AT5G08640.1	flavonol synthase 1	1.22409	9.80237e-16
orange1.1g024312m	AT2G19580.1	tetraspanin2	1.22287	7.43069e-15
orange1.1g011670m	AT1G03940.1	HXXXD-type acyl-transferase family protein	1.2222	1.23974e-14
orange1.1g007597m	AT3G46970.1	alpha-glucan phosphorylase 2	1.22187	9.31186e-15
orange1.1g026259m	AT4G13640.1	Homeodomain-like superfamily protein	1.22186	1.33035e-17
orange1.1g009427m	AT2G32640.1	Lycopene beta/epsilon cyclase protein	1.22146	2.76633e-16
orange1.1g004533m	AT1G77410.1	beta-galactosidase 16	1.22065	6.12447e-17
orange1.1g005985m	AT5G53450.1	OBP3-responsive gene 1	1.22016	2.33947e-14
orange1.1g037447m	AT3G46530.1	NB-ARC domain-containing disease resistance protein	1.21989	3.81689e-17
orange1.1g006031m	AT5G43020.1	Leucine-rich repeat protein kinase family protein	1.21913	1.26044e-18
orange1.1g038999m	AT1G23980.1	RING/U-box superfamily protein	1.21906	1.46849e-14
orange1.1g033302m	AT4G15800.1	ralf-like 33	1.21889	3.16034e-17
orange1.1g019012m	AT1G65560.1	Zinc-binding dehydrogenase family protein	1.21848	6.56057e-16
orange1.1g008038m	AT5G21105.1	Plant L-ascorbate oxidase	1.21827	2.21683e-16
orange1.1g045185m			1.21804	2.65748e-15
orange1.1g020700m	AT3G17860.3	jasmonate-zim-domain protein 3	1.21696	1.21787e-16
orange1.1g037382m	AT2G37040.1	PHE ammonia lyase 1	1.21685	1.03419e-11
orange1.1g005321m	AT5G52640.1	heat shock protein 90.1	1.21663	1.15518e-15
orange1.1g015965m	AT4G38470.1	ACT-like protein tyrosine kinase family protein	1.21661	4.76347e-12
orange1.1g035605m	AT2G19680.2	Mitochondrial ATP synthase subunit G protein	1.2165	7.59718e-17
orange1.1g026205m	AT3G11980.1	Jojoba acyl CoA reductase-related male sterility protein	1.2164	1.0817e-15
orange1.1g023399m	AT2G01990.1		1.21637	3.3968e-15
orange1.1g022739m	AT2G39730.1	rubisco activase	1.21633	1.521e-14
orange1.1g006277m	AT1G49160.1	Protein kinase superfamily protein	1.21541	1.34514e-15
orange1.1g039412m	AT5G07030.1	Eukaryotic aspartyl protease family protein	1.21536	1.72803e-14
orange1.1g026028m	AT4G31870.1	glutathione peroxidase 7	1.21522	2.37211e-19
orange1.1g011607m	AT5G23850.1	Arabidopsis thaliana protein of unknown function (DUF821)	1.21507	5.13217e-19
orange1.1g010963m	AT2G24270.4	aldehyde dehydrogenase 11A3	1.21451	5.44304e-18
orange1.1g012455m	AT5G58000.1	Reticulon family protein	1.214	2.82374e-15
orange1.1g041989m	AT1G31320.1	LOB domain-containing protein 4	1.2139	2.31356e-16
orange1.1g006635m	AT1G45130.1	beta-galactosidase 5	1.21369	4.42774e-14
orange1.1g002165m	AT2G47680.1	zinc finger (CCCH type) helicase family protein	1.21339	7.28742e-16
orange1.1g013405m	AT4G24230.6	acyl-CoA-binding domain 3	1.21339	2.9642e-11
orange1.1g037597m	AT1G74190.1	receptor like protein 15	1.21304	5.51036e-18
orange1.1g004010m	AT4G34980.1	subtilisin-like serine protease 2	1.21298	8.711e-18
orange1.1g005916m	AT3G18750.3	with no lysine (K) kinase 6	1.21282	3.40182e-09
orange1.1g013291m	AT5G23860.2	tubulin beta 8	1.21265	4.93738e-12
orange1.1g008427m	AT5G23960.2	terpene synthase 21	1.2117	2.9179e-09
orange1.1g020217m	AT1G42970.1	glyceraldehyde-3-phosphate dehydrogenase B subunit	1.21134	3.20845e-16
orange1.1g019545m	AT3G25805.1		1.21097	1.05789e-15
orange1.1g020960m	AT2G40815.1	Calcium-dependent lipid-binding (CaLB domain) family protein	1.21067	1.56205e-17
orange1.1g027154m	AT4G26550.1	Got1/Sft2-like vescicle transport protein family	1.20927	3.54037e-17
orange1.1g021672m	AT5G51180.2	alpha/beta-Hydrolases superfamily protein	1.20872	3.57906e-16
orange1.1g019299m	AT2G38170.2	cation exchanger 1	1.20836	4.44009e-18
orange1.1g033001m	AT5G49300.1	GATA transcription factor 16	1.2082	6.96522e-15
orange1.1g013225m	AT2G33710.2	Integrase-type DNA-binding superfamily protein	1.2078	8.09491e-18
orange1.1g032876m	AT3G16570.1	rapid alkalinization factor 23	1.20777	4.53823e-18
orange1.1g031629m	AT1G14870.1	PLANT CADMIUM RESISTANCE 2	1.2074	7.58243e-13
orange1.1g032000m	AT5G09570.1	Cox19-like CHCH family protein	1.20736	3.78013e-15
orange1.1g008713m	AT5G04190.1	phytochrome kinase substrate 4	1.20705	2.33242e-16
orange1.1g017204m	AT2G39730.1	rubisco activase	1.20572	2.4851e-14
orange1.1g024115m	AT5G51180.1	alpha/beta-Hydrolases superfamily protein	1.20541	1.38627e-14
orange1.1g021686m	AT5G42760.1	Leucine carboxyl methyltransferase	1.20534	1.26082e-11
orange1.1g017777m	AT5G54160.1	O-methyltransferase 1	1.20508	2.36742e-12
orange1.1g001772m	AT1G17110.1	ubiquitin-specific protease 15	1.205	1.06111e-18
orange1.1g039723m	AT1G71850.1	Ubiquitin carboxyl-terminal hydrolase family protein	1.20489	3.38638e-16
orange1.1g036672m	AT3G55040.1	glutathione transferase lambda 2	1.20483	1.10082e-16
orange1.1g008570m	AT5G55930.1	oligopeptide transporter 1	1.20416	2.13542e-13
orange1.1g030078m	AT3G61260.1	Remorin family protein	1.204	1.21607e-17
orange1.1g009180m	AT5G59730.1	exocyst subunit exo70 family protein H7	1.2038	8.61616e-12
orange1.1g024452m	AT4G09760.3	Protein kinase superfamily protein	1.20371	6.68963e-15
orange1.1g037089m	AT5G58140.4	phototropin 2	1.20356	3.10638e-17
orange1.1g036782m	AT2G30130.1	Lateral organ boundaries (LOB) domain family protein	1.203	5.06956e-17
orange1.1g031019m	AT3G61260.1	Remorin family protein	1.20257	4.28247e-13
orange1.1g004485m	AT3G46970.1	alpha-glucan phosphorylase 2	1.20208	5.69894e-16
orange1.1g038893m	AT5G17170.1	rubredoxin family protein	1.20198	1.53903e-12
orange1.1g019775m	AT3G54690.1	Sugar isomerase (SIS) family protein	1.20146	2.94307e-16
orange1.1g024319m	AT2G19580.1	tetraspanin2	1.19996	4.74054e-16
orange1.1g047536m	AT1G03940.1	HXXXD-type acyl-transferase family protein	1.19977	2.25745e-16
orange1.1g012176m	AT3G23820.1	UDP-D-glucuronate 4-epimerase 6	1.19943	1.04257e-14
orange1.1g011101m	AT1G49750.1	Leucine-rich repeat (LRR) family protein	1.19927	1.48338e-14
orange1.1g010680m	AT4G38470.1	ACT-like protein tyrosine kinase family protein	1.19896	6.61254e-09
orange1.1g026066m	AT2G25080.1	glutathione peroxidase 1	1.19838	2.79887e-17
orange1.1g025459m	AT3G22370.1	alternative oxidase 1A	1.19722	1.71021e-15
orange1.1g046442m	AT1G08940.1	Phosphoglycerate mutase family protein	1.19683	7.23588e-18
orange1.1g027996m	AT3G15810.1	Protein of unknown function (DUF567)	1.19672	8.02091e-17
orange1.1g044166m	AT1G65900.1		1.19652	3.57108e-13
orange1.1g018715m	AT3G06370.1	sodium hydrogen exchanger 4	1.19628	1.06893e-17
orange1.1g001952m	AT3G52890.1	KCBP-interacting protein kinase	1.19625	2.17161e-15
orange1.1g000133m	AT2G22125.1	binding	1.19563	1.11733e-12
orange1.1g028431m	AT3G15810.1	Protein of unknown function (DUF567)	1.19551	4.18809e-14
orange1.1g016585m	AT1G25550.1	myb-like transcription factor family protein	1.1954	3.19301e-15
orange1.1g013090m	AT1G69040.2	ACT domain repeat 4	1.19521	1.30027e-15
orange1.1g014374m	AT1G10120.1	basic helix-loop-helix (bHLH) DNA-binding superfamily protein	1.19421	2.1019e-18
orange1.1g000540m	AT1G15520.1	pleiotropic drug resistance 12	1.19384	2.42667e-17
orange1.1g011841m	AT3G23820.1	UDP-D-glucuronate 4-epimerase 6	1.19377	5.31919e-14
orange1.1g017084m	AT1G44350.1	IAA-leucine resistant (ILR)-like gene 6	1.19369	2.34106e-18
orange1.1g026416m	AT3G16990.1	Haem oxygenase-like, multi-helical	1.19307	1.39436e-14
orange1.1g021048m	AT3G22060.1	Receptor-like protein kinase-related family protein	1.19295	6.8903e-18
orange1.1g029442m	AT1G22900.1	Disease resistance-responsive (dirigent-like protein) family protein	1.19285	5.09528e-14
orange1.1g027984m	AT4G01600.1	GRAM domain family protein	1.19208	2.23207e-15
orange1.1g020242m	AT2G32300.1	uclacyanin 1	1.19199	5.89055e-17
orange1.1g033248m	AT2G06520.1	photosystem II subunit X	1.19184	4.05125e-16
orange1.1g037575m	AT3G25410.1	Sodium Bile acid symporter family	1.19157	1.18917e-13
orange1.1g010473m	AT3G45010.1	serine carboxypeptidase-like 48	1.19126	2.95333e-14
orange1.1g005032m	AT3G54500.1		1.1911	2.00798e-16
orange1.1g033674m	AT1G78380.1	glutathione S-transferase TAU 19	1.19104	1.42219e-15
orange1.1g045034m	AT4G39340.1	Protein of unknown function (DUF1278)	1.19081	3.0894e-13
orange1.1g032691m	AT2G30570.1	photosystem II reaction center W	1.19007	6.8841e-17
orange1.1g005595m	AT3G46970.1	alpha-glucan phosphorylase 2	1.18995	2.1612e-13
orange1.1g017375m	AT1G69040.2	ACT domain repeat 4	1.18959	7.10319e-17
orange1.1g048553m			1.18909	2.8636e-14
orange1.1g004659m	AT4G16370.1	oligopeptide transporter	1.1875	2.82616e-17
orange1.1g003196m	AT3G46970.1	alpha-glucan phosphorylase 2	1.18541	2.03412e-17
orange1.1g026995m	AT3G27690.1	photosystem II light harvesting complex gene 2.3	1.185	1.89656e-15
orange1.1g014077m	AT1G50010.1	tubulin alpha-2 chain	1.185	1.0337e-16
orange1.1g003892m	AT2G42320.2	nucleolar protein gar2-related	1.18476	5.7589e-18
orange1.1g020389m	AT5G52660.1	Homeodomain-like superfamily protein	1.18447	3.95638e-15
orange1.1g028704m	AT3G61260.1	Remorin family protein	1.18401	4.94957e-18
orange1.1g021770m	AT5G51180.2	alpha/beta-Hydrolases superfamily protein	1.1832	5.21505e-15
orange1.1g010381m	AT1G59780.1	NB-ARC domain-containing disease resistance protein	1.18276	9.78186e-12
orange1.1g043860m	AT1G21310.1	extensin 3	1.18261	2.47255e-16
orange1.1g013064m	AT5G09890.1	Protein kinase family protein	1.18233	5.27712e-16
orange1.1g021045m	AT5G22290.1	NAC domain containing protein 89	1.18084	2.72604e-17
orange1.1g039522m	AT1G67856.1	RING/U-box superfamily protein	1.18081	2.00674e-15
orange1.1g034959m	AT5G04080.1		1.18066	6.28148e-08
orange1.1g009724m	AT4G16370.1	oligopeptide transporter	1.1802	5.34004e-16
orange1.1g006605m	AT4G30020.1	PA-domain containing subtilase family protein	1.17997	1.24714e-15
orange1.1g039541m	AT1G79360.1	organic cation/carnitine transporter 2	1.17967	1.01485e-14
orange1.1g033547m	AT5G49300.1	GATA transcription factor 16	1.17925	2.1647e-11
orange1.1g016611m	AT1G13480.1	Protein of unknown function (DUF1262)	1.17896	3.82137e-12
orange1.1g019652m	AT4G08170.2	Inositol 1,3,4-trisphosphate 5/6-kinase family protein	1.17889	7.05139e-18
orange1.1g029717m	AT1G61340.1	F-box family protein	1.17883	6.64618e-19
orange1.1g011675m	AT5G40390.1	Raffinose synthase family protein	1.17869	6.63012e-15
orange1.1g007807m	AT4G25230.2	RPM1 interacting protein 2	1.17841	2.1923e-14
orange1.1g004593m	AT1G71820.1	SEC6	1.17694	3.01803e-18
orange1.1g015486m	AT3G57800.2	basic helix-loop-helix (bHLH) DNA-binding superfamily protein	1.17513	7.47838e-18
orange1.1g013124m	AT1G02270.1	Calcium-binding endonuclease/exonuclease/phosphatase family	1.17467	1.58529e-12
orange1.1g030135m	AT5G52660.1	Homeodomain-like superfamily protein	1.17447	1.23386e-15
orange1.1g029270m	AT1G74730.1	Protein of unknown function (DUF1118)	1.17438	9.28653e-16
orange1.1g039403m	AT5G35450.1	Disease resistance protein (CC-NBS-LRR class) family	1.1742	9.2947e-15
orange1.1g022741m	AT3G55640.1	Mitochondrial substrate carrier family protein	1.17348	4.74957e-16
orange1.1g011573m	AT5G40010.1	AAA-ATPase 1	1.17312	1.34603e-16
orange1.1g003589m	AT5G47910.1	respiratory burst oxidase homologue D	1.17272	5.33483e-16
orange1.1g036810m	AT3G05500.1	Rubber elongation factor protein (REF)	1.17265	1.56877e-16
orange1.1g001093m	AT2G34680.1	Outer arm dynein light chain 1 protein	1.17223	8.46029e-15
orange1.1g006724m	AT2G37980.1	O-fucosyltransferase family protein	1.17218	5.10302e-18
orange1.1g042510m	AT5G04010.1	F-box family protein	1.17207	6.44017e-12
orange1.1g032953m			1.17174	1.04577e-16
orange1.1g003153m	AT4G35790.2	phospholipase D delta	1.1714	8.81633e-16
orange1.1g022556m	AT3G51240.1	flavanone 3-hydroxylase	1.17089	2.84101e-10
orange1.1g007822m	AT5G55230.1	microtubule-associated proteins 65-1	1.17033	2.62173e-17
orange1.1g008652m	AT2G36990.1	RNApolymerase sigma-subunit F	1.17028	1.02753e-13
orange1.1g025736m	AT2G45400.1	NAD(P)-binding Rossmann-fold superfamily protein	1.17027	1.90652e-17
orange1.1g036275m	AT2G35130.2	Tetratricopeptide repeat (TPR)-like superfamily protein	1.16954	2.53317e-13
orange1.1g044449m	AT2G45550.1	cytochrome P450, family 76, subfamily C, polypeptide 4	1.16943	3.49726e-14
orange1.1g013551m	AT4G16370.1	oligopeptide transporter	1.16924	5.85772e-14
orange1.1g045110m	AT5G09690.2	magnesium transporter 7	1.16911	2.43604e-16
orange1.1g011131m	AT3G13560.1	O-Glycosyl hydrolases family 17 protein	1.16841	5.98085e-15
orange1.1g014244m	AT2G39730.2	rubisco activase	1.16801	4.75848e-15
orange1.1g026406m	AT3G16990.1	Haem oxygenase-like, multi-helical	1.16795	1.0075e-14
orange1.1g027454m	AT4G24380.1		1.16761	1.10157e-11
orange1.1g003502m	AT1G05120.1	Helicase protein with RING/U-box domain	1.16753	3.12382e-15
orange1.1g047124m			1.16732	4.03938e-10
orange1.1g010455m	AT1G49430.1	long-chain acyl-CoA synthetase 2	1.16727	1.07443e-14
orange1.1g015138m	AT4G05200.1	cysteine-rich RLK (RECEPTOR-like protein kinase) 25	1.1669	2.61548e-12
orange1.1g026365m	AT3G49940.1	LOB domain-containing protein 38	1.16656	1.853e-15
orange1.1g011992m	AT2G36990.1	RNApolymerase sigma-subunit F	1.16611	1.4983e-15
orange1.1g008429m	AT3G19820.1	cell elongation protein / DWARF1 / DIMINUTO (DIM)	1.16584	5.70047e-13
orange1.1g007737m	AT1G78060.1	Glycosyl hydrolase family protein	1.16504	9.6528e-17
orange1.1g004278m	AT4G34980.1	subtilisin-like serine protease 2	1.16397	1.23172e-16
orange1.1g024425m	AT3G29575.4	ABI five binding protein 3	1.16366	6.04066e-16
orange1.1g003693m	AT3G46970.1	alpha-glucan phosphorylase 2	1.16319	1.2176e-10
orange1.1g042753m	AT1G73880.1	UDP-glucosyl transferase 89B1	1.16316	1.69568e-16
orange1.1g004721m	AT4G26690.1	PLC-like phosphodiesterase family protein	1.16306	2.52892e-15
orange1.1g022076m	AT5G52660.1	Homeodomain-like superfamily protein	1.16285	2.4429e-13
orange1.1g031376m	AT5G02020.1		1.16225	1.78181e-15
orange1.1g032308m	AT2G18660.1	plant natriuretic peptide A	1.16206	1.91522e-12
orange1.1g024544m	AT3G22740.1	homocysteine S-methyltransferase 3	1.16135	3.59251e-17
orange1.1g010774m	AT1G49430.1	long-chain acyl-CoA synthetase 2	1.16112	1.45785e-14
orange1.1g005063m	AT3G54500.1		1.16069	1.94467e-16
orange1.1g008233m	AT2G32120.2	heat-shock protein 70T-2	1.16054	8.82387e-10
orange1.1g008925m	AT5G21222.1	protein kinase family protein	1.1604	2.75806e-17
orange1.1g024579m	AT2G05100.1	photosystem II light harvesting complex gene 2.1	1.15983	3.25426e-15
orange1.1g033871m			1.15931	3.70625e-14
orange1.1g029693m	AT5G38700.1		1.15895	1.11694e-13
orange1.1g039822m	AT3G14470.1	NB-ARC domain-containing disease resistance protein	1.15892	6.85719e-14
orange1.1g034072m	AT5G26780.2	serine hydroxymethyltransferase 2	1.15815	1.853e-15
orange1.1g045889m	AT5G35450.1	Disease resistance protein (CC-NBS-LRR class) family	1.15736	1.19978e-16
orange1.1g036146m	AT2G36885.1		1.15687	1.16107e-16
orange1.1g013685m	AT5G60210.1	ROP interactive partner 5	1.15642	8.91573e-15
orange1.1g004412m	AT5G53020.1	Ribonuclease P protein subunit P38-related	1.15453	5.63348e-12
orange1.1g034453m	AT5G43150.1		1.1518	6.65148e-18
orange1.1g017742m	AT1G29050.1	TRICHOME BIREFRINGENCE-LIKE 38	1.15028	7.46709e-12
orange1.1g025616m	AT5G53030.1		1.14901	5.97828e-14
orange1.1g005970m	AT4G26690.1	PLC-like phosphodiesterase family protein	1.14827	9.68135e-16
orange1.1g008352m	AT2G36990.1	RNApolymerase sigma-subunit F	1.14807	8.14129e-17
orange1.1g011099m	AT3G50740.1	UDP-glucosyl transferase 72E1	1.14802	5.04913e-11
orange1.1g014123m	AT2G33710.1	Integrase-type DNA-binding superfamily protein	1.14775	8.444e-15
orange1.1g044208m			1.14746	1.44458e-11
orange1.1g011045m	AT3G18490.1	Eukaryotic aspartyl protease family protein	1.14735	3.11327e-15
orange1.1g024331m	AT3G11480.1	S-adenosyl-L-methionine-dependent methyltransferases superfamily protein	1.14671	3.52778e-16
orange1.1g001413m	AT5G05170.1	Cellulose synthase family protein	1.14662	3.57221e-15
orange1.1g014862m	AT5G08380.1	alpha-galactosidase 1	1.14465	3.24409e-16
orange1.1g033577m	AT4G15800.1	ralf-like 33	1.14404	7.93912e-15
orange1.1g002897m	AT3G47570.1	Leucine-rich repeat protein kinase family protein	1.14403	2.12715e-14
orange1.1g039536m	AT5G28050.1	Cytidine/deoxycytidylate deaminase family protein	1.14372	1.50164e-13
orange1.1g036428m	AT5G28050.1	Cytidine/deoxycytidylate deaminase family protein	1.14151	1.80426e-10
orange1.1g028568m	AT2G15580.1	RING/U-box superfamily protein	1.14123	4.41269e-15
orange1.1g044494m	AT4G08850.1	Leucine-rich repeat receptor-like protein kinase family protein	1.14063	1.03343e-16
orange1.1g030437m	AT5G42655.1	Disease resistance-responsive (dirigent-like protein) family protein	1.14023	3.73294e-15
orange1.1g019805m	AT5G07990.1	Cytochrome P450 superfamily protein	1.13962	3.57906e-16
orange1.1g033174m	AT1G68410.2	Protein phosphatase 2C family protein	1.13936	7.01368e-13
orange1.1g014413m	AT1G50420.1	scarecrow-like 3	1.13924	3.60993e-17
orange1.1g021391m	AT4G23420.2	NAD(P)-binding Rossmann-fold superfamily protein	1.13849	2.00241e-15
orange1.1g032344m	AT2G18660.1	plant natriuretic peptide A	1.13708	1.12263e-17
orange1.1g003742m	AT3G46970.1	alpha-glucan phosphorylase 2	1.13676	2.17088e-15
orange1.1g043296m	AT1G16030.1	heat shock protein 70B	1.13658	1.6166e-16
orange1.1g005650m	AT3G57520.1	seed imbibition 2	1.13579	5.4485e-13
orange1.1g002469m	AT5G05170.1	Cellulose synthase family protein	1.13572	3.57663e-16
orange1.1g000506m	AT2G36380.1	pleiotropic drug resistance 6	1.13544	2.17016e-16
orange1.1g034942m	AT5G04080.1		1.1353	8.03964e-12
orange1.1g005604m			1.13529	2.65215e-15
orange1.1g011381m	AT4G01070.1	UDP-Glycosyltransferase superfamily protein	1.13519	7.59214e-16
orange1.1g027849m	AT2G22475.1	GRAM domain family protein	1.13445	4.93017e-13
orange1.1g025415m	AT5G52420.1		1.13359	7.1056e-16
orange1.1g023458m	AT1G62710.1	beta vacuolar processing enzyme	1.13328	2.64108e-15
orange1.1g027602m	AT2G34930.1	disease resistance family protein / LRR family protein	1.13327	5.54178e-16
orange1.1g047226m	AT3G11980.1	Jojoba acyl CoA reductase-related male sterility protein	1.13254	2.79754e-12
orange1.1g025906m	AT4G24010.1	cellulose synthase like G1	1.13185	6.94949e-15
orange1.1g000529m	AT1G15520.1	pleiotropic drug resistance 12	1.13167	5.09205e-14
orange1.1g006989m	AT2G21520.1	Sec14p-like phosphatidylinositol transfer family protein	1.13147	4.02994e-14
orange1.1g004762m	AT5G07920.1	diacylglycerol kinase1	1.13141	5.52095e-14
orange1.1g021987m	AT2G46270.1	G-box binding factor 3	1.13138	1.80327e-16
orange1.1g004932m	AT2G28070.1	ABC-2 type transporter family protein	1.13097	1.3733e-13
orange1.1g043549m	AT5G58140.1	phototropin 2	1.13097	1.81649e-12
orange1.1g018026m	AT1G45063.2	copper ion binding;electron carriers	1.13019	1.8038e-17
orange1.1g022773m	AT5G22250.1	Polynucleotidyl transferase, ribonuclease H-like superfamily protein	1.12915	1.0515e-15
orange1.1g005648m	AT3G54500.1		1.12887	4.68847e-16
orange1.1g004925m	AT1G05120.1	Helicase protein with RING/U-box domain	1.1283	8.27836e-12
orange1.1g010909m	AT4G12910.1	serine carboxypeptidase-like 20	1.12784	1.37216e-13
orange1.1g011439m	AT3G06550.3	O-acetyltransferase family protein	1.12772	4.81439e-15
orange1.1g010099m	AT2G38650.2	galacturonosyltransferase 7	1.12699	2.83853e-18
orange1.1g048132m	AT3G50610.1		1.12593	2.62266e-12
orange1.1g012861m	AT1G28110.1	serine carboxypeptidase-like 45	1.12572	2.24138e-13
orange1.1g019457m	AT5G26030.2	ferrochelatase 1	1.12555	8.72757e-13
orange1.1g016422m	AT1G18740.1	Protein of unknown function (DUF793)	1.12524	1.75717e-13
orange1.1g026776m	AT1G59940.1	response regulator 3	1.12423	7.77558e-19
orange1.1g002744m	AT1G05120.1	Helicase protein with RING/U-box domain	1.12374	5.62327e-15
orange1.1g042212m	AT4G05320.2	polyubiquitin 10	1.123	2.12056e-14
orange1.1g046487m	AT1G75580.1	SAUR-like auxin-responsive protein family	1.12296	3.43808e-13
orange1.1g028134m	AT1G20650.1	Protein kinase superfamily protein	1.12256	7.45193e-15
orange1.1g009028m	AT1G43770.2	RING/FYVE/PHD zinc finger superfamily protein	1.12137	2.40905e-17
orange1.1g034932m	AT2G23090.1	Uncharacterised protein family SERF	1.12092	5.00287e-18
orange1.1g030644m	AT4G22220.1	SufE/NifU family protein	1.12065	1.1365e-18
orange1.1g008598m	AT3G54500.2		1.12064	1.86061e-14
orange1.1g006532m	AT5G14760.1	L-aspartate oxidase	1.12047	1.31748e-13
orange1.1g013591m	AT5G51760.1	Protein phosphatase 2C family protein	1.12009	1.06928e-17
orange1.1g032179m	AT5G17780.2	alpha/beta-Hydrolases superfamily protein	1.12004	3.85103e-15
orange1.1g012473m	AT4G12910.1	serine carboxypeptidase-like 20	1.11968	7.94103e-06
orange1.1g013481m	AT2G33710.1	Integrase-type DNA-binding superfamily protein	1.1194	2.54344e-11
orange1.1g002867m	AT3G13750.1	beta galactosidase 1	1.11936	6.09168e-12
orange1.1g013336m	AT2G02860.1	sucrose transporter 2	1.11931	2.57553e-17
orange1.1g041666m	AT4G09760.2	Protein kinase superfamily protein	1.11846	2.35223e-17
orange1.1g007273m	AT5G58000.1	Reticulon family protein	1.11834	2.39801e-16
orange1.1g003500m	AT3G57520.1	seed imbibition 2	1.1183	1.0438e-13
orange1.1g021762m	AT5G26030.1	ferrochelatase 1	1.11796	3.10973e-16
orange1.1g013062m	AT1G50010.1	tubulin alpha-2 chain	1.11793	5.23635e-16
orange1.1g034465m	AT3G18280.1	Bifunctional inhibitor/lipid-transfer protein/seed storage 2S albumin superfamily protein	1.11766	1.4092e-15
orange1.1g012291m	AT1G10740.3	alpha/beta-Hydrolases superfamily protein	1.11763	1.9675e-14
orange1.1g022379m	AT1G42990.1	basic region/leucine zipper motif 60	1.1173	3.26369e-11
orange1.1g031931m	AT4G08570.1	Heavy metal transport/detoxification superfamily protein	1.11706	2.04804e-15
orange1.1g007912m	AT3G62980.1	F-box/RNI-like superfamily protein	1.11593	1.96535e-17
orange1.1g007197m	AT2G20370.1	Exostosin family protein	1.11452	1.95176e-11
orange1.1g003137m	AT3G13750.1	beta galactosidase 1	1.11355	1.48248e-14
orange1.1g013777m			1.11347	4.85552e-18
orange1.1g026507m	AT2G27260.1	Late embryogenesis abundant (LEA) hydroxyproline-rich glycoprotein family	1.1134	2.00633e-13
orange1.1g002839m	AT1G55020.1	lipoxygenase 1	1.11286	4.45608e-12
orange1.1g020257m	AT4G23820.1	Pectin lyase-like superfamily protein	1.11256	4.8999e-16
orange1.1g012456m	AT1G02270.1	Calcium-binding endonuclease/exonuclease/phosphatase family	1.11183	2.14742e-13
orange1.1g011360m	AT2G31880.1	Leucine-rich repeat protein kinase family protein	1.11147	2.42948e-15
orange1.1g012637m	AT5G10930.1	CBL-interacting protein kinase 5	1.11081	1.10054e-15
orange1.1g048832m	AT3G12440.1	Polynucleotidyl transferase, ribonuclease H-like superfamily protein	1.11069	4.74099e-17
orange1.1g005964m	AT5G15410.2	Cyclic nucleotide-regulated ion channel family protein	1.11043	5.09205e-14
orange1.1g019395m			1.10998	2.98833e-13
orange1.1g033315m	AT4G22220.1	SufE/NifU family protein	1.10986	3.67961e-15
orange1.1g021331m	AT1G09340.1	chloroplast RNA binding	1.10863	2.46862e-15
orange1.1g044485m	AT3G51680.1	NAD(P)-binding Rossmann-fold superfamily protein	1.10849	2.1511e-15
orange1.1g008384m	AT3G19820.1	cell elongation protein / DWARF1 / DIMINUTO (DIM)	1.1083	7.43603e-13
orange1.1g013253m	AT4G27720.1	Major facilitator superfamily protein	1.10819	1.09428e-13
orange1.1g048106m	AT2G27810.1	nucleobase-ascorbate transporter 12	1.1075	6.24511e-11
orange1.1g008154m	AT5G24300.2	Glycogen/starch synthases, ADP-glucose type	1.10735	1.91522e-12
orange1.1g020406m	AT5G06570.1	alpha/beta-Hydrolases superfamily protein	1.10708	2.53861e-15
orange1.1g027953m	AT1G08500.1	early nodulin-like protein 18	1.10675	4.3568e-15
orange1.1g046682m	AT1G12220.1	Disease resistance protein (CC-NBS-LRR class) family	1.10648	1.22136e-12
orange1.1g030502m	AT3G11340.1	UDP-Glycosyltransferase superfamily protein	1.1064	4.94107e-13
orange1.1g007177m	AT2G42880.1	MAP kinase 20	1.10588	8.29271e-15
orange1.1g042170m	AT4G01950.1	glycerol-3-phosphate acyltransferase 3	1.10586	6.67137e-17
orange1.1g021755m	AT4G15920.1	Nodulin MtN3 family protein	1.10525	5.15752e-14
orange1.1g023816m	AT1G10470.1	response regulator 4	1.10457	1.61833e-16
orange1.1g046657m			1.10438	6.46354e-11
orange1.1g011875m	AT1G52190.1	Major facilitator superfamily protein	1.10409	3.42042e-14
orange1.1g004979m	AT5G45840.1	Leucine-rich repeat protein kinase family protein	1.1039	6.67653e-17
orange1.1g004075m	AT2G38010.1	Neutral/alkaline non-lysosomal ceramidase	1.10383	1.31288e-15
orange1.1g017246m	AT1G20650.1	Protein kinase superfamily protein	1.10371	6.1941e-15
orange1.1g008934m	AT1G52190.1	Major facilitator superfamily protein	1.10347	1.02549e-11
orange1.1g027041m	AT4G33580.1	beta carbonic anhydrase 5	1.1033	5.07952e-18
orange1.1g011636m	AT5G58090.1	O-Glycosyl hydrolases family 17 protein	1.10296	5.47896e-16
orange1.1g043471m	AT3G18000.1	S-adenosyl-L-methionine-dependent methyltransferases superfamily protein	1.10261	7.35829e-17
orange1.1g014951m	AT1G49430.1	long-chain acyl-CoA synthetase 2	1.10209	2.41375e-14
orange1.1g016380m	AT5G06750.1	Protein phosphatase 2C family protein	1.10208	2.00633e-13
orange1.1g015780m	AT5G35735.1	Auxin-responsive family protein	1.10204	1.01706e-13
orange1.1g029703m	AT5G06690.1	WCRKC thioredoxin 1	1.10105	1.56001e-16
orange1.1g034115m	AT5G02020.1		1.10076	2.45582e-16
orange1.1g032926m	AT5G23960.2	terpene synthase 21	1.09955	1.774e-15
orange1.1g024583m	AT1G64680.1		1.09925	6.35064e-14
orange1.1g044818m	AT2G46490.1		1.09914	1.5403e-13
orange1.1g036414m	AT1G59780.1	NB-ARC domain-containing disease resistance protein	1.09886	2.78574e-14
orange1.1g002410m	AT1G67720.1	Leucine-rich repeat protein kinase family protein	1.09872	7.83398e-14
orange1.1g012839m	AT2G44500.1	O-fucosyltransferase family protein	1.09835	1.85771e-16
orange1.1g043494m	AT1G75150.1		1.09833	2.99797e-12
orange1.1g021972m	AT5G52660.1	Homeodomain-like superfamily protein	1.09796	5.96359e-18
orange1.1g018815m	AT3G15115.1		1.09794	2.27997e-16
orange1.1g013385m	AT5G21105.1	Plant L-ascorbate oxidase	1.0956	2.11958e-14
orange1.1g027673m	AT5G28640.1	SSXT family protein	1.09559	1.94137e-17
orange1.1g025227m	AT1G68290.1	endonuclease 2	1.09554	2.54157e-16
orange1.1g008556m	AT2G36990.1	RNApolymerase sigma-subunit F	1.09368	3.7141e-13
orange1.1g012069m	AT5G23960.1	terpene synthase 21	1.09354	3.24715e-15
orange1.1g002759m	AT1G12460.1	Leucine-rich repeat protein kinase family protein	1.09294	4.76639e-14
orange1.1g038285m	AT5G51990.1	C-repeat-binding factor 4	1.09284	4.87279e-13
orange1.1g018687m	AT1G02270.1	Calcium-binding endonuclease/exonuclease/phosphatase family	1.09259	1.67648e-16
orange1.1g009567m	AT2G36990.1	RNApolymerase sigma-subunit F	1.09182	9.81336e-16
orange1.1g017412m	AT1G29050.1	TRICHOME BIREFRINGENCE-LIKE 38	1.09174	4.00228e-14
orange1.1g023585m	AT4G23820.1	Pectin lyase-like superfamily protein	1.09171	7.24485e-09
orange1.1g039498m	AT4G30990.2	ARM repeat superfamily protein	1.09164	3.80291e-11
orange1.1g035097m			1.09148	6.16079e-16
orange1.1g030581m	AT4G33580.1	beta carbonic anhydrase 5	1.09104	5.49947e-17
orange1.1g035557m	AT2G31790.1	UDP-Glycosyltransferase superfamily protein	1.09083	5.41624e-14
orange1.1g019136m			1.08982	6.29948e-14
orange1.1g013213m	AT3G16490.1	IQ-domain 26	1.08929	2.7374e-15
orange1.1g015224m	AT3G03690.1	Core-2/I-branching beta-1,6-N-acetylglucosaminyltransferase family protein	1.08883	5.97953e-15
orange1.1g044899m	AT5G56750.1	N-MYC downregulated-like 1	1.08882	7.86222e-16
orange1.1g012090m	AT1G68470.1	Exostosin family protein	1.08846	5.15196e-16
orange1.1g009851m	AT3G02100.1	UDP-Glycosyltransferase superfamily protein	1.08841	1.04296e-16
orange1.1g035882m			1.08752	3.09627e-15
orange1.1g010880m	AT4G12910.1	serine carboxypeptidase-like 20	1.0866	1.73189e-12
orange1.1g033561m	AT2G06520.1	photosystem II subunit X	1.08604	3.06861e-15
orange1.1g037264m	AT1G25510.1	Eukaryotic aspartyl protease family protein	1.08503	2.63269e-15
orange1.1g028939m	AT1G73650.3	Protein of unknown function (DUF1295)	1.085	1.2698e-10
orange1.1g033496m	AT1G32540.2	lsd one like 1	1.08496	5.62357e-15
orange1.1g021498m	AT5G16600.1	myb domain protein 43	1.08424	3.08378e-06
orange1.1g034704m	AT4G15802.1	heat shock factor binding protein	1.08421	2.67967e-13
orange1.1g018917m	AT1G52630.2	O-fucosyltransferase family protein	1.08347	7.31479e-17
orange1.1g043305m	AT3G21180.1	autoinhibited Ca(2+)-ATPase 9	1.08344	6.58033e-14
orange1.1g009780m	AT5G44640.1	beta glucosidase 13	1.08288	9.12438e-17
orange1.1g021526m	AT1G20650.1	Protein kinase superfamily protein	1.08286	2.26415e-15
orange1.1g008908m	AT1G43770.2	RING/FYVE/PHD zinc finger superfamily protein	1.08266	7.19214e-12
orange1.1g031882m	AT5G20230.1	blue-copper-binding protein	1.08245	1.36555e-16
orange1.1g025794m	AT4G31330.1	Protein of unknown function, DUF599	1.08244	1.06463e-16
orange1.1g044122m	AT5G10820.1	Major facilitator superfamily protein	1.08228	9.83761e-16
orange1.1g011441m	AT3G14630.1	cytochrome P450, family 72, subfamily A, polypeptide 9	1.08174	1.86652e-10
orange1.1g034319m	AT3G47510.1		1.08116	3.9668e-13
orange1.1g012621m	AT2G02860.1	sucrose transporter 2	1.08096	5.04098e-10
orange1.1g030114m	AT5G06690.1	WCRKC thioredoxin 1	1.08083	1.01431e-11
orange1.1g010203m	AT1G72480.1	Lung seven transmembrane receptor family protein	1.08054	2.22451e-15
orange1.1g031435m	AT5G02020.1		1.08038	4.05209e-14
orange1.1g020797m	AT1G09340.1	chloroplast RNA binding	1.08019	3.95892e-13
orange1.1g023244m	AT2G45400.1	NAD(P)-binding Rossmann-fold superfamily protein	1.08003	3.06122e-15
orange1.1g012052m	AT5G55180.1	O-Glycosyl hydrolases family 17 protein	1.08002	2.76739e-12
orange1.1g035166m	AT4G15802.1	heat shock factor binding protein	1.07993	1.07089e-15
orange1.1g046435m	AT1G69420.2	DHHC-type zinc finger family protein	1.07989	1.52832e-14
orange1.1g003812m	AT5G53020.1	Ribonuclease P protein subunit P38-related	1.07954	2.89903e-14
orange1.1g038803m	AT5G67620.1		1.0795	5.98732e-13
orange1.1g042826m	AT2G30860.1	glutathione S-transferase PHI 9	1.07932	6.35297e-14
orange1.1g024460m	AT1G20650.1	Protein kinase superfamily protein	1.07888	2.29511e-16
orange1.1g046667m	AT2G38940.1	phosphate transporter 1;4	1.07886	1.15696e-15
orange1.1g016521m	AT5G57100.1	Nucleotide/sugar transporter family protein	1.07867	3.27886e-11
orange1.1g021297m	AT1G06110.1	SKP1/ASK-interacting protein 16	1.07838	2.03642e-11
orange1.1g000665m	AT5G55540.1	tornado 1	1.07763	7.81825e-15
orange1.1g034261m	AT3G12490.2	cystatin B	1.07749	2.65637e-15
orange1.1g025038m	AT2G45130.1	SPX domain gene 3	1.07732	3.7008e-14
orange1.1g039426m	AT4G16820.1	alpha/beta-Hydrolases superfamily protein	1.07728	6.10601e-12
orange1.1g000471m	AT3G14460.1	LRR and NB-ARC domains-containing disease resistance protein	1.07667	4.82691e-14
orange1.1g017627m	AT1G33260.2	Protein kinase superfamily protein	1.07633	2.22979e-15
orange1.1g031758m	AT5G02020.1		1.07511	2.56428e-15
orange1.1g004090m	AT3G57520.1	seed imbibition 2	1.07498	3.81685e-14
orange1.1g023835m	AT1G07090.1	Protein of unknown function (DUF640)	1.07487	2.23687e-12
orange1.1g001421m	AT5G05170.1	Cellulose synthase family protein	1.07467	2.62826e-15
orange1.1g011551m	AT5G55180.2	O-Glycosyl hydrolases family 17 protein	1.07448	2.82616e-17
orange1.1g012185m	AT2G02860.2	sucrose transporter 2	1.07432	2.09088e-18
orange1.1g006358m	AT4G16120.1	COBRA-like protein-7 precursor	1.07386	1.90203e-14
orange1.1g020077m	AT1G25550.1	myb-like transcription factor family protein	1.07365	1.41628e-14
orange1.1g041740m	AT1G05835.1	PHD finger protein	1.07311	3.18149e-13
orange1.1g006385m	AT5G14760.1	L-aspartate oxidase	1.07269	3.52707e-15
orange1.1g014221m	AT2G38000.1	chaperone protein dnaJ-related	1.07263	4.96708e-12
orange1.1g017263m	AT1G29050.1	TRICHOME BIREFRINGENCE-LIKE 38	1.07232	1.38626e-14
orange1.1g033006m	AT5G06690.2	WCRKC thioredoxin 1	1.07167	3.53922e-15
orange1.1g016583m	AT2G17760.1	Eukaryotic aspartyl protease family protein	1.07145	5.58122e-17
orange1.1g036567m	AT1G54410.1	dehydrin family protein	1.07143	1.41413e-16
orange1.1g028197m	AT4G33580.1	beta carbonic anhydrase 5	1.0709	2.27202e-15
orange1.1g034599m	AT1G32928.1		1.06984	3.28e-16
orange1.1g047594m	AT4G34419.1		1.06973	1.06729e-16
orange1.1g013516m	AT5G49720.1	glycosyl hydrolase 9A1	1.06849	1.35263e-15
orange1.1g010119m	AT5G09890.1	Protein kinase family protein	1.06739	6.44939e-16
orange1.1g040453m	AT2G39210.1	Major facilitator superfamily protein	1.06698	2.98652e-11
orange1.1g026939m	AT1G65790.1	receptor kinase 1	1.06691	6.77324e-14
orange1.1g007685m	AT3G57520.1	seed imbibition 2	1.06668	6.01104e-14
orange1.1g031955m	AT3G03773.1	HSP20-like chaperones superfamily protein	1.06642	3.87081e-17
orange1.1g003146m	AT1G20780.1	senescence-associated E3 ubiquitin ligase 1	1.06625	6.24872e-16
orange1.1g004820m	AT5G37020.1	auxin response factor 8	1.06589	2.88488e-16
orange1.1g016410m	AT5G50890.1	alpha/beta-Hydrolases superfamily protein	1.06559	4.32393e-15
orange1.1g010463m	AT5G09890.1	Protein kinase family protein	1.06496	4.50243e-09
orange1.1g041614m	AT4G33220.1	pectin methylesterase 44	1.0646	4.11592e-16
orange1.1g021595m	AT4G16740.1	terpene synthase 03	1.0646	2.29236e-15
orange1.1g043024m	AT2G32190.2		1.06416	4.29517e-15
orange1.1g030500m	AT3G60810.1		1.06403	8.72977e-13
orange1.1g008020m	AT2G26690.1	Major facilitator superfamily protein	1.064	4.19878e-14
orange1.1g010662m	AT3G45010.1	serine carboxypeptidase-like 48	1.06396	1.01925e-16
orange1.1g027919m	AT1G09560.1	germin-like protein 5	1.06385	4.99523e-18
orange1.1g008264m	AT1G52190.1	Major facilitator superfamily protein	1.06369	4.19721e-10
orange1.1g013805m	AT1G52630.1	O-fucosyltransferase family protein	1.06323	4.86181e-14
orange1.1g042638m	AT3G12490.2	cystatin B	1.06177	1.30556e-11
orange1.1g013402m	AT4G23820.1	Pectin lyase-like superfamily protein	1.06146	9.52543e-18
orange1.1g039872m	AT3G27030.1		1.06119	9.92008e-17
orange1.1g038830m	AT1G05680.1	Uridine diphosphate glycosyltransferase 74E2	1.06111	2.28312e-15
orange1.1g039365m	AT2G26975.1	Ctr copper transporter family	1.06105	6.42303e-16
orange1.1g007110m	AT3G13750.1	beta galactosidase 1	1.0608	1.52992e-13
orange1.1g030013m	AT4G33580.1	beta carbonic anhydrase 5	1.06072	3.3751e-17
orange1.1g039735m	AT1G67580.1	Protein kinase superfamily protein	1.05928	1.31708e-15
orange1.1g010600m			1.05914	3.23232e-17
orange1.1g005599m	AT1G11340.1	S-locus lectin protein kinase family protein	1.05862	3.81304e-08
orange1.1g026690m	AT4G35840.1	RING/U-box superfamily protein	1.05807	1.26575e-15
orange1.1g006397m	AT5G14760.1	L-aspartate oxidase	1.0578	5.41742e-15
orange1.1g033460m	AT1G71950.1	Proteinase inhibitor, propeptide	1.05769	3.97845e-13
orange1.1g010217m	AT4G05020.2	NAD(P)H dehydrogenase B2	1.05732	4.70957e-14
orange1.1g044331m	AT1G22110.1	structural constituent of ribosome	1.0573	5.56779e-12
orange1.1g007050m	AT2G42880.1	MAP kinase 20	1.05654	1.5033e-15
orange1.1g046997m	AT5G63920.1	topoisomerase 3alpha	1.05633	2.33944e-12
orange1.1g024675m	AT2G22430.1	homeobox protein 6	1.0563	2.33256e-13
orange1.1g036134m	AT1G48780.1		1.05613	2.58901e-14
orange1.1g028324m	AT3G07090.1	PPPDE putative thiol peptidase family protein	1.05603	1.20029e-10
orange1.1g011050m	AT1G18660.1	zinc finger (C3HC4-type RING finger) family protein	1.05594	1.8065e-13
orange1.1g035278m	AT3G27030.1		1.05576	2.13007e-15
orange1.1g017652m	AT1G29050.1	TRICHOME BIREFRINGENCE-LIKE 38	1.05563	3.6963e-16
orange1.1g027280m	AT3G03800.1	syntaxin of plants 131	1.05561	3.93295e-14
orange1.1g012918m	AT2G02860.1	sucrose transporter 2	1.05546	1.01146e-14
orange1.1g009651m	AT3G46970.1	alpha-glucan phosphorylase 2	1.0554	2.42129e-17
orange1.1g038062m	AT5G12330.4	Lateral root primordium (LRP) protein-related	1.05458	3.31428e-13
orange1.1g014285m	AT3G18270.1	cytochrome P450, family 77, subfamily A, polypeptide 5 pseudogene	1.05439	2.6297e-17
orange1.1g006427m	AT1G78230.1	Outer arm dynein light chain 1 protein	1.05415	1.2468e-15
orange1.1g011650m	AT5G15490.1	UDP-glucose 6-dehydrogenase family protein	1.05409	5.88813e-15
orange1.1g007064m	AT2G42880.1	MAP kinase 20	1.05406	2.1783e-12
orange1.1g010782m	AT5G56590.1	O-Glycosyl hydrolases family 17 protein	1.0536	7.18824e-14
orange1.1g041892m	AT2G20142.1	Toll-Interleukin-Resistance (TIR) domain family protein	1.05343	1.14211e-11
orange1.1g013020m	AT1G52190.1	Major facilitator superfamily protein	1.05303	4.9126e-14
orange1.1g003544m	AT5G37020.1	auxin response factor 8	1.05198	4.81083e-11
orange1.1g023369m	AT1G74950.1	TIFY domain/Divergent CCT motif family protein	1.05146	1.13254e-13
orange1.1g030523m	AT5G06690.1	WCRKC thioredoxin 1	1.05112	3.45245e-15
orange1.1g004129m	AT5G45840.1	Leucine-rich repeat protein kinase family protein	1.0511	2.08918e-16
orange1.1g025991m	AT1G74950.1	TIFY domain/Divergent CCT motif family protein	1.05093	3.28616e-13
orange1.1g020667m	AT3G14460.1	LRR and NB-ARC domains-containing disease resistance protein	1.0509	3.36045e-17
orange1.1g034723m	AT5G03120.1		1.05076	3.99515e-15
orange1.1g002358m	AT1G67720.1	Leucine-rich repeat protein kinase family protein	1.05061	1.63467e-16
orange1.1g030363m	AT4G33580.1	beta carbonic anhydrase 5	1.05052	8.35533e-07
orange1.1g040915m	AT3G13310.1	Chaperone DnaJ-domain superfamily protein	1.0499	4.53502e-15
orange1.1g029336m	AT2G19580.1	tetraspanin2	1.04946	4.95115e-08
orange1.1g019623m	AT5G67210.1	Protein of unknown function (DUF579)	1.04936	1.10739e-12
orange1.1g048325m	AT4G16740.2	terpene synthase 03	1.04932	1.82571e-16
orange1.1g017862m	AT3G08900.1	reversibly glycosylated polypeptide 3	1.04916	5.5561e-13
orange1.1g005423m	AT2G28070.1	ABC-2 type transporter family protein	1.0489	4.78914e-17
orange1.1g011396m	AT4G01070.1	UDP-Glycosyltransferase superfamily protein	1.04867	7.83435e-16
orange1.1g039991m	AT4G34135.1	UDP-glucosyltransferase 73B2	1.04861	4.40921e-15
orange1.1g019354m	AT4G05200.1	cysteine-rich RLK (RECEPTOR-like protein kinase) 25	1.04825	6.72233e-14
orange1.1g037740m	AT3G23530.1	Cyclopropane-fatty-acyl-phospholipid synthase	1.04765	3.70689e-13
orange1.1g001085m	AT1G63300.1	Myosin heavy chain-related protein	1.04738	1.15657e-11
orange1.1g037283m	AT1G07170.2	PHF5-like protein	1.04729	2.26583e-14
orange1.1g033483m	AT5G09570.1	Cox19-like CHCH family protein	1.04699	1.65128e-13
orange1.1g012043m	AT5G16290.1	VALINE-TOLERANT 1	1.04692	2.09858e-14
orange1.1g002454m	AT2G29120.1	glutamate receptor 2.7	1.04648	3.68339e-14
orange1.1g007975m	AT4G05020.1	NAD(P)H dehydrogenase B2	1.04604	4.90025e-14
orange1.1g014844m	AT4G25990.2	CCT motif family protein	1.04569	4.69587e-14
orange1.1g004696m	AT3G46970.1	alpha-glucan phosphorylase 2	1.04525	1.87582e-14
orange1.1g038419m	AT1G61100.1	disease resistance protein (TIR class), putative	1.04513	1.81884e-13
orange1.1g017773m	AT5G23730.1	Transducin/WD40 repeat-like superfamily protein	1.04507	5.74821e-17
orange1.1g037748m	AT5G12300.1	Calcium-dependent lipid-binding (CaLB domain) family protein	1.04491	3.3617e-13
orange1.1g048074m			1.04456	6.76492e-16
orange1.1g015513m	AT2G35930.1	plant U-box 23	1.04371	7.59973e-16
orange1.1g005001m	AT4G22130.1	STRUBBELIG-receptor family 8	1.04341	1.56386e-14
orange1.1g022204m	AT4G22740.1	glycine-rich protein	1.04304	6.16817e-15
orange1.1g040312m			1.04223	3.53646e-13
orange1.1g040810m	AT1G01300.1	Eukaryotic aspartyl protease family protein	1.04199	6.20648e-16
orange1.1g034795m			1.04159	1.63889e-14
orange1.1g018737m	AT1G52630.2	O-fucosyltransferase family protein	1.04145	2.14804e-15
orange1.1g013938m	AT1G52630.1	O-fucosyltransferase family protein	1.04143	1.43324e-15
orange1.1g040930m	AT5G20410.1	monogalactosyldiacylglycerol synthase 2	1.04063	1.25326e-08
orange1.1g039366m	AT5G23960.2	terpene synthase 21	1.04057	1.92582e-13
orange1.1g002706m	AT3G45140.1	lipoxygenase 2	1.04047	2.57531e-15
orange1.1g041507m	AT4G12300.1	cytochrome P450, family 706, subfamily A, polypeptide 4	1.04035	7.77188e-14
orange1.1g044847m	AT4G16070.1	Mono-/di-acylglycerol lipase, N-terminal;Lipase, class 3	1.03974	1.24509e-13
orange1.1g030591m	AT5G52020.1	Integrase-type DNA-binding superfamily protein	1.03966	2.10424e-12
orange1.1g019477m	AT4G05200.1	cysteine-rich RLK (RECEPTOR-like protein kinase) 25	1.03947	9.78302e-14
orange1.1g037629m	AT1G70540.1	Plant invertase/pectin methylesterase inhibitor superfamily protein	1.03929	2.79278e-13
orange1.1g019475m	AT3G54030.1	Protein kinase protein with tetratricopeptide repeat domain	1.03907	8.98479e-14
orange1.1g018074m	AT5G23960.2	terpene synthase 21	1.03884	8.43414e-14
orange1.1g018475m	AT5G63980.1	Inositol monophosphatase family protein	1.03773	1.41676e-14
orange1.1g015343m	AT3G21190.1	O-fucosyltransferase family protein	1.03753	3.75684e-14
orange1.1g027898m	AT5G42570.1	B-cell receptor-associated 31-like	1.03695	1.71021e-15
orange1.1g008944m	AT4G31820.1	Phototropic-responsive NPH3 family protein	1.03658	1.75439e-13
orange1.1g023810m	AT5G23950.1	Calcium-dependent lipid-binding (CaLB domain) family protein	1.0364	2.2737e-15
orange1.1g036519m	AT2G43820.1	UDP-glucosyltransferase 74F2	1.03633	7.1523e-17
orange1.1g024490m	AT2G37330.1	aluminum sensitive 3	1.0361	4.62227e-15
orange1.1g047732m	AT5G52220.1		1.03596	4.58755e-17
orange1.1g007014m	AT5G49720.1	glycosyl hydrolase 9A1	1.03595	4.40694e-14
orange1.1g036829m	AT5G03810.1	GDSL-like Lipase/Acylhydrolase family protein	1.03528	1.02858e-12
orange1.1g012876m	AT5G08260.1	serine carboxypeptidase-like 35	1.03485	4.33298e-10
orange1.1g034785m			1.03372	1.68182e-13
orange1.1g031562m	AT1G64940.1	cytochrome P450, family 87, subfamily A, polypeptide 6	1.03324	4.84478e-10
orange1.1g006091m	AT5G24300.2	Glycogen/starch synthases, ADP-glucose type	1.03183	1.7959e-13
orange1.1g044278m	AT3G13310.1	Chaperone DnaJ-domain superfamily protein	1.03152	3.96098e-15
orange1.1g027420m	AT5G50100.1	Putative thiol-disulphide oxidoreductase DCC	1.03137	9.05453e-14
orange1.1g037797m	AT4G33550.2	Bifunctional inhibitor/lipid-transfer protein/seed storage 2S albumin superfamily protein	1.03054	3.20276e-15
orange1.1g003426m	AT5G06600.2	ubiquitin-specific protease 12	1.03052	4.97502e-11
orange1.1g033124m	AT2G17705.1		1.02994	3.92591e-16
orange1.1g005295m	AT1G65730.1	YELLOW STRIPE like 7	1.02971	2.85235e-15
orange1.1g022046m	AT2G19570.1	cytidine deaminase 1	1.02926	1.22349e-15
orange1.1g041430m	AT3G49500.1	RNA-dependent RNA polymerase 6	1.02849	9.29717e-18
orange1.1g024303m	AT1G65680.1	expansin B2	1.02838	1.34756e-17
orange1.1g037814m	AT3G14470.1	NB-ARC domain-containing disease resistance protein	1.0282	1.2588e-14
orange1.1g011476m	AT4G05020.2	NAD(P)H dehydrogenase B2	1.02806	9.33878e-12
orange1.1g046771m	AT2G24030.1	zinc ion binding;nucleic acid binding	1.02793	6.15201e-18
orange1.1g006178m	AT1G63430.1	Leucine-rich repeat protein kinase family protein	1.0275	5.01234e-14
orange1.1g003119m	AT3G24630.1		1.02739	6.18744e-14
orange1.1g031240m	AT5G22920.1	CHY-type/CTCHY-type/RING-type Zinc finger protein	1.0271	8.37617e-14
orange1.1g045195m	AT1G47380.1	Protein phosphatase 2C family protein	1.02691	7.0142e-10
orange1.1g015339m	AT5G35960.1	Protein kinase family protein	1.02679	1.62925e-15
orange1.1g043429m	AT5G08650.1	Small GTP-binding protein	1.02613	9.47319e-13
orange1.1g044222m	AT1G17060.1	cytochrome p450 72c1	1.02594	5.10635e-17
orange1.1g044862m	AT5G14920.1	Gibberellin-regulated family protein	1.02586	2.5896e-16
orange1.1g038766m	AT5G46330.1	Leucine-rich receptor-like protein kinase family protein	1.02521	1.73627e-14
orange1.1g020930m	AT5G15330.1	SPX domain gene 4	1.02509	6.30726e-15
orange1.1g008679m	AT5G45650.1	subtilase family protein	1.02495	9.03621e-15
orange1.1g003899m	AT3G14460.1	LRR and NB-ARC domains-containing disease resistance protein	1.02426	4.48311e-12
orange1.1g027703m	AT3G07410.1	RAB GTPase homolog A5B	1.02412	5.53328e-16
orange1.1g047399m	AT1G24430.1	HXXXD-type acyl-transferase family protein	1.02352	2.5137e-11
orange1.1g026946m	AT2G20830.1	transferases;folic acid binding	1.02281	7.73916e-11
orange1.1g011491m	AT5G16290.1	VALINE-TOLERANT 1	1.02265	8.36407e-14
orange1.1g034965m	AT5G49525.1		1.02226	3.06567e-13
orange1.1g036753m	AT3G14470.1	NB-ARC domain-containing disease resistance protein	1.02174	5.96602e-12
orange1.1g009555m	AT2G31210.1	basic helix-loop-helix (bHLH) DNA-binding superfamily protein	1.02128	5.41657e-13
orange1.1g016696m	AT5G17230.2	PHYTOENE SYNTHASE	1.02087	4.23877e-16
orange1.1g017538m	AT4G25990.2	CCT motif family protein	1.02073	1.26846e-15
orange1.1g025537m	AT3G54030.1	Protein kinase protein with tetratricopeptide repeat domain	1.02059	5.67058e-15
orange1.1g031630m	AT5G06690.2	WCRKC thioredoxin 1	1.01987	5.20355e-12
orange1.1g029453m	AT4G02080.1	secretion-associated RAS super family 2	1.01976	2.49966e-15
orange1.1g019160m	AT4G21200.1	gibberellin 2-oxidase 8	1.01902	2.49996e-15
orange1.1g031704m	AT1G43890.2	RAB GTPASE HOMOLOG B18	1.01872	7.11631e-17
orange1.1g020040m	AT2G05590.2	TLD-domain containing nucleolar protein	1.01784	1.02341e-15
orange1.1g031644m	AT4G01600.1	GRAM domain family protein	1.01779	2.99146e-10
orange1.1g012482m	AT1G02270.1	Calcium-binding endonuclease/exonuclease/phosphatase family	1.01765	4.03863e-14
orange1.1g034707m	AT3G12490.2	cystatin B	1.01765	1.12312e-16
orange1.1g014312m	AT1G13180.1	Actin-like ATPase superfamily protein	1.01759	1.24854e-14
orange1.1g014478m	AT3G54030.1	Protein kinase protein with tetratricopeptide repeat domain	1.0168	1.20202e-11
orange1.1g008803m	AT1G65730.1	YELLOW STRIPE like 7	1.01651	4.67934e-12
orange1.1g029999m	AT5G01300.1	PEBP (phosphatidylethanolamine-binding protein) family protein	1.01625	6.71575e-09
orange1.1g003147m	AT2G28470.1	beta-galactosidase 8	1.01625	5.53698e-13
orange1.1g021188m	AT1G68320.1	myb domain protein 62	1.01603	3.85938e-16
orange1.1g007112m	AT5G25880.1	NADP-malic enzyme 3	1.01593	2.1105e-12
orange1.1g012162m	AT1G18660.1	zinc finger (C3HC4-type RING finger) family protein	1.01578	5.6629e-18
orange1.1g026144m	AT2G37390.1	Chloroplast-targeted copper chaperone protein	1.01556	3.3356e-15
orange1.1g004047m	AT5G45650.1	subtilase family protein	1.01553	6.91749e-16
orange1.1g011499m	AT1G72520.1	PLAT/LH2 domain-containing lipoxygenase family protein	1.01449	2.59148e-17
orange1.1g001636m	AT5G15070.1	Phosphoglycerate mutase-like family protein	1.01401	1.4809e-16
orange1.1g017214m	AT5G35630.3	glutamine synthetase 2	1.014	4.93653e-16
orange1.1g018128m	AT1G20650.1	Protein kinase superfamily protein	1.01394	9.7531e-14
orange1.1g032527m			1.0136	1.62595e-14
orange1.1g018991m	AT1G01540.2	Protein kinase superfamily protein	1.0136	1.98418e-15
orange1.1g026105m	AT2G26340.1		1.01353	6.23448e-15
orange1.1g007802m	AT5G25880.1	NADP-malic enzyme 3	1.01266	1.42673e-12
orange1.1g029508m	AT1G22360.1	UDP-glucosyl transferase 85A2	1.01259	6.04897e-14
orange1.1g004031m	AT5G37020.1	auxin response factor 8	1.0118	8.64921e-13
orange1.1g028007m	AT1G47410.2		1.01085	1.24092e-14
orange1.1g003949m	AT5G37020.1	auxin response factor 8	1.01061	1.163e-17
orange1.1g038586m	AT2G34930.1	disease resistance family protein / LRR family protein	1.0104	3.93105e-15
orange1.1g042507m	AT3G19270.1	cytochrome P450, family 707, subfamily A, polypeptide 4	1.00979	3.03039e-16
orange1.1g032494m			1.00963	6.6982e-17
orange1.1g021816m	AT5G58900.1	Homeodomain-like transcriptional regulator	1.00895	2.56282e-17
orange1.1g029497m	AT3G22840.1	Chlorophyll A-B binding family protein	1.00872	4.72353e-14
orange1.1g033523m	AT1G78410.1	VQ motif-containing protein	1.0087	1.94425e-13
orange1.1g042755m	AT4G34410.1	redox responsive transcription factor 1	1.00829	2.60537e-14
orange1.1g043360m	AT3G22910.1	ATPase E1-E2 type family protein / haloacid dehalogenase-like hydrolase family protein	1.00821	2.26163e-13
orange1.1g016586m	AT1G76490.1	hydroxy methylglutaryl CoA reductase 1	1.0076	2.79158e-15
orange1.1g009595m	AT2G31880.1	Leucine-rich repeat protein kinase family protein	1.0076	9.63827e-14
orange1.1g030453m	AT3G07470.1	Protein of unknown function, DUF538	1.00744	1.82614e-17
orange1.1g043514m	AT5G67620.1		1.00716	2.28312e-15
orange1.1g011353m	AT1G63500.1	Protein kinase protein with tetratricopeptide repeat domain	1.00711	1.4588e-14
orange1.1g034438m	AT1G58390.1	Disease resistance protein (CC-NBS-LRR class) family	1.0065	5.16785e-16
orange1.1g025674m	AT3G47470.1	light-harvesting chlorophyll-protein complex I subunit A4	1.00637	1.48462e-15
orange1.1g024023m	AT3G62040.1	Haloacid dehalogenase-like hydrolase (HAD) superfamily protein	1.00563	2.45169e-12
orange1.1g007148m	AT4G31820.1	Phototropic-responsive NPH3 family protein	1.00557	1.05129e-14
orange1.1g007025m	AT3G25560.1	NSP-interacting kinase 2	1.00554	8.25273e-17
orange1.1g031191m	AT2G40830.2	RING-H2 finger C1A	1.00522	1.91672e-14
orange1.1g003731m	AT5G37020.1	auxin response factor 8	1.00498	1.46689e-13
orange1.1g009875m	AT3G48610.1	non-specific phospholipase C6	1.00476	7.64313e-18
orange1.1g038518m	AT3G13310.1	Chaperone DnaJ-domain superfamily protein	1.00363	3.09754e-16
orange1.1g012579m	AT3G15520.1	Cyclophilin-like peptidyl-prolyl cis-trans isomerase family protein	1.00355	1.5964e-17
orange1.1g020372m	AT4G03110.1	RNA-binding protein-defense related 1	1.00272	1.04968e-17
orange1.1g035691m	AT3G47580.1	Leucine-rich repeat protein kinase family protein	1.0023	6.4239e-08
orange1.1g030821m	AT2G01870.1		1.00188	4.86224e-16
orange1.1g020213m	AT4G38160.2	Mitochondrial transcription termination factor family protein	1.00092	5.07587e-12
orange1.1g034488m			1.00075	4.63565e-14
orange1.1g008245m	AT4G25160.1	U-box domain-containing protein kinase family protein	-1.00042	3.36179e-17
orange1.1g030735m	AT5G38410.1	Ribulose bisphosphate carboxylase (small chain) family protein	-1.00093	5.24367e-16
orange1.1g029229m	AT4G27310.1	B-box type zinc finger family protein	-1.00107	5.65251e-14
orange1.1g011293m	AT2G20900.3	diacylglycerol kinase 5	-1.00125	2.11798e-14
orange1.1g009844m	AT4G31940.1	cytochrome P450, family 82, subfamily C, polypeptide 4	-1.00128	6.11031e-17
orange1.1g044184m	AT2G35410.1	RNA-binding (RRM/RBD/RNP motifs) family protein	-1.00158	5.94463e-17
orange1.1g031403m	AT1G04760.1	vesicle-associated membrane protein 726	-1.00262	1.20696e-16
orange1.1g007257m	AT2G47240.2	AMP-dependent synthetase and ligase family protein	-1.00339	2.41848e-13
orange1.1g021502m	AT1G07640.3	Dof-type zinc finger DNA-binding family protein	-1.00393	1.01113e-15
orange1.1g034179m	AT3G04650.1	FAD/NAD(P)-binding oxidoreductase family protein	-1.00413	5.61316e-18
orange1.1g038208m	AT4G35150.1	O-methyltransferase family protein	-1.00431	1.21474e-08
orange1.1g048013m	AT5G51970.2	GroES-like zinc-binding alcohol dehydrogenase family protein	-1.00448	4.89687e-17
orange1.1g031602m	AT1G54050.1	HSP20-like chaperones superfamily protein	-1.00477	7.32443e-16
orange1.1g014456m	AT5G10650.1	RING/U-box superfamily protein	-1.00525	4.00682e-16
orange1.1g009552m	AT3G19090.1	RNA-binding protein	-1.00526	9.3462e-17
orange1.1g006426m	AT2G25490.1	EIN3-binding F box protein 1	-1.00535	1.22558e-14
orange1.1g002214m	AT3G47570.1	Leucine-rich repeat protein kinase family protein	-1.00551	2.34182e-12
orange1.1g001318m	AT1G15750.1	Transducin family protein / WD-40 repeat family protein	-1.00657	3.08689e-12
orange1.1g030210m	AT3G57680.1	Peptidase S41 family protein	-1.00661	3.31377e-18
orange1.1g035820m	AT5G51810.1	gibberellin 20 oxidase 2	-1.0067	1.74858e-16
orange1.1g034041m	AT2G29350.2	senescence-associated gene 13	-1.00679	1.96879e-15
orange1.1g022453m	AT4G22840.1	Sodium Bile acid symporter family	-1.0069	4.53502e-15
orange1.1g013133m	AT2G17840.1	Senescence/dehydration-associated protein-related	-1.00692	2.73765e-14
orange1.1g019455m	AT2G24100.1		-1.00761	1.20365e-11
orange1.1g007738m	AT3G13460.1	evolutionarily conserved C-terminal region 2	-1.00777	1.18018e-14
orange1.1g010751m	AT4G23100.1	glutamate-cysteine ligase	-1.008	6.41752e-11
orange1.1g036388m	AT2G29350.2	senescence-associated gene 13	-1.00812	2.53966e-11
orange1.1g016072m	AT4G23100.3	glutamate-cysteine ligase	-1.00813	1.98418e-15
orange1.1g039186m	AT1G72200.1	RING/U-box superfamily protein	-1.00825	2.93348e-17
orange1.1g006638m	AT3G54800.1	Pleckstrin homology (PH) and lipid-binding START domains-containing protein	-1.00891	6.9652e-17
orange1.1g018131m	AT5G25610.1	BURP domain-containing protein	-1.00914	2.08045e-14
orange1.1g018214m	AT5G07440.3	glutamate dehydrogenase 2	-1.00987	3.19168e-15
orange1.1g046292m	AT4G18550.1	alpha/beta-Hydrolases superfamily protein	-1.01011	1.47822e-13
orange1.1g031727m	AT1G23440.1	Peptidase C15, pyroglutamyl peptidase I-like	-1.01021	4.23768e-16
orange1.1g006853m	AT3G14205.1	Phosphoinositide phosphatase family protein	-1.0109	3.27809e-16
orange1.1g013476m	AT3G10370.1	FAD-dependent oxidoreductase family protein	-1.01114	5.69319e-12
orange1.1g010154m	AT1G79750.1	NADP-malic enzyme 4	-1.01172	3.12788e-13
orange1.1g006138m	AT3G51895.1	sulfate transporter 3;1	-1.01201	3.50832e-11
orange1.1g016778m	AT4G22840.1	Sodium Bile acid symporter family	-1.01203	5.30032e-10
orange1.1g047004m	AT3G26744.4	basic helix-loop-helix (bHLH) DNA-binding superfamily protein	-1.01203	1.27572e-12
orange1.1g009090m	AT2G47240.2	AMP-dependent synthetase and ligase family protein	-1.0121	3.03039e-16
orange1.1g014295m	AT4G23100.3	glutamate-cysteine ligase	-1.01218	5.20516e-17
orange1.1g035773m	AT1G68550.1	Integrase-type DNA-binding superfamily protein	-1.01272	1.00667e-15
orange1.1g017326m	AT5G61530.1	small G protein family protein / RhoGAP family protein	-1.013	6.35276e-15
orange1.1g007056m	AT1G74040.1	2-isopropylmalate synthase 1	-1.01334	1.60896e-16
orange1.1g021963m	AT3G13450.1	Transketolase family protein	-1.0138	6.3065e-17
orange1.1g010842m	AT2G20340.1	Pyridoxal phosphate (PLP)-dependent transferases superfamily protein	-1.01418	1.10648e-15
orange1.1g022268m	AT1G10700.1	phosphoribosyl pyrophosphate (PRPP) synthase 3	-1.01431	1.56792e-15
orange1.1g024550m	AT3G50930.1	cytochrome BC1 synthesis	-1.01584	1.75401e-14
orange1.1g020607m	AT3G52380.1	chloroplast RNA-binding protein 33	-1.0169	2.4522e-14
orange1.1g027917m	AT3G26580.1	Tetratricopeptide repeat (TPR)-like superfamily protein	-1.01728	7.03312e-18
orange1.1g019717m	AT5G08640.2	flavonol synthase 1	-1.01814	7.58882e-15
orange1.1g005547m	AT2G33770.1	phosphate 2	-1.01913	1.25871e-14
orange1.1g029923m	AT4G27310.1	B-box type zinc finger family protein	-1.01928	1.0548e-12
orange1.1g013883m	AT1G77670.1	Pyridoxal phosphate (PLP)-dependent transferases superfamily protein	-1.01977	4.41269e-15
orange1.1g033954m	AT3G08880.1		-1.02031	9.3009e-14
orange1.1g022498m	AT3G61060.1	phloem protein 2-A13	-1.02057	1.13432e-12
orange1.1g035076m	AT3G04650.1	FAD/NAD(P)-binding oxidoreductase family protein	-1.02154	3.17829e-12
orange1.1g020184m	AT3G03310.1	lecithin:cholesterol acyltransferase 3	-1.02186	5.31006e-17
orange1.1g043423m	AT2G45550.1	cytochrome P450, family 76, subfamily C, polypeptide 4	-1.02232	3.51146e-15
orange1.1g008669m	AT1G17840.1	white-brown complex homolog protein 11	-1.02303	7.157e-17
orange1.1g006197m	AT2G47240.1	AMP-dependent synthetase and ligase family protein	-1.02376	2.39619e-12
orange1.1g017592m	AT3G13050.1	Major facilitator superfamily protein	-1.02379	1.6648e-13
orange1.1g018042m	AT5G61520.1	Major facilitator superfamily protein	-1.02423	8.03857e-16
orange1.1g020898m	AT2G43330.1	inositol transporter 1	-1.0245	1.38034e-15
orange1.1g010326m	AT4G36860.1	LIM domain-containing protein	-1.02484	2.99983e-16
orange1.1g035162m	AT1G10865.1		-1.02547	0.00018604
orange1.1g008608m	AT5G62000.1	auxin response factor 2	-1.02586	3.84127e-19
orange1.1g007047m	AT2G47240.1	AMP-dependent synthetase and ligase family protein	-1.02641	1.46202e-15
orange1.1g040616m	AT1G60730.1	NAD(P)-linked oxidoreductase superfamily protein	-1.02645	1.45424e-10
orange1.1g014893m	AT4G22840.1	Sodium Bile acid symporter family	-1.02666	4.15735e-15
orange1.1g005185m	AT4G30210.2	P450 reductase 2	-1.02722	1.35741e-17
orange1.1g005020m	AT1G55740.1	seed imbibition 1	-1.02743	5.11727e-14
orange1.1g031952m	AT3G52580.1	Ribosomal protein S11 family protein	-1.02745	3.02384e-13
orange1.1g010878m	AT2G47240.1	AMP-dependent synthetase and ligase family protein	-1.02768	1.56719e-16
orange1.1g035959m	AT3G50930.1	cytochrome BC1 synthesis	-1.02777	1.3901e-12
orange1.1g011371m	AT5G65380.1	MATE efflux family protein	-1.02848	6.21648e-18
orange1.1g028541m	AT4G36940.1	nicotinate phosphoribosyltransferase 1	-1.0287	3.35647e-15
orange1.1g004413m	AT1G56130.1	Leucine-rich repeat transmembrane protein kinase	-1.03036	2.69111e-13
orange1.1g020892m	AT4G25700.1	beta-hydroxylase 1	-1.03037	1.01397e-11
orange1.1g007269m	AT1G09890.1	Rhamnogalacturonate lyase family protein	-1.03046	9.91997e-13
orange1.1g047636m	AT1G13580.2	LAG1 longevity assurance homolog 3	-1.03085	9.86194e-16
orange1.1g020657m	AT1G73500.1	MAP kinase kinase 9	-1.0314	1.95436e-16
orange1.1g036051m	AT2G37710.1	receptor lectin kinase	-1.03197	9.04316e-15
orange1.1g033062m	AT2G46600.1	Calcium-binding EF-hand family protein	-1.03205	2.34331e-17
orange1.1g002705m	AT1G21640.1	NAD kinase 2	-1.03284	2.19744e-16
orange1.1g015630m	AT3G03310.1	lecithin:cholesterol acyltransferase 3	-1.03375	1.18309e-10
orange1.1g024101m	AT5G52570.1	beta-carotene hydroxylase 2	-1.03411	2.55382e-14
orange1.1g024715m	AT3G14250.1	RING/U-box superfamily protein	-1.03466	6.50858e-15
orange1.1g002562m	AT1G56130.1	Leucine-rich repeat transmembrane protein kinase	-1.03532	1.03063e-16
orange1.1g038104m	AT1G65890.1	acyl activating enzyme 12	-1.03605	6.30496e-16
orange1.1g045791m	AT5G14740.2	carbonic anhydrase 2	-1.03705	2.80576e-15
orange1.1g023966m	AT3G16500.1	phytochrome-associated protein 1	-1.03721	3.17435e-15
orange1.1g044160m	AT4G31980.1		-1.03785	1.50438e-16
orange1.1g023743m	AT4G33580.1	beta carbonic anhydrase 5	-1.03817	1.3723e-13
orange1.1g043400m	AT4G27950.1	cytokinin response factor 4	-1.0385	3.60497e-17
orange1.1g026121m	AT1G50510.1	indigoidine synthase A family protein	-1.03864	6.75001e-16
orange1.1g040324m	AT5G23670.1	long chain base2	-1.03906	2.55406e-16
orange1.1g048677m	AT5G49290.1	receptor like protein 56	-1.03979	1.95696e-14
orange1.1g032490m	AT4G35750.1	SEC14 cytosolic factor family protein / phosphoglyceride transfer family protein	-1.04006	1.4541e-15
orange1.1g033419m	AT4G28570.1	Long-chain fatty alcohol dehydrogenase family protein	-1.04057	4.3174e-13
orange1.1g022873m	AT2G24100.1		-1.04068	2.8706e-14
orange1.1g018747m	AT4G29120.1	6-phosphogluconate dehydrogenase family protein	-1.04113	8.55379e-16
orange1.1g003509m	AT1G21640.1	NAD kinase 2	-1.04124	1.25948e-16
orange1.1g041918m	AT3G47160.1	RING/U-box superfamily protein	-1.04158	6.70343e-17
orange1.1g026453m	AT1G17020.1	senescence-related gene 1	-1.04182	6.73307e-18
orange1.1g025886m	AT2G46680.1	homeobox 7	-1.0422	9.07238e-15
orange1.1g007707m	AT1G55320.1	acyl-activating enzyme 18	-1.04348	2.65841e-14
orange1.1g012770m	AT2G30490.1	cinnamate-4-hydroxylase	-1.04351	1.70933e-16
orange1.1g021786m	AT2G43330.1	inositol transporter 1	-1.04484	2.45832e-14
orange1.1g011375m	AT5G57800.1	Fatty acid hydroxylase superfamily	-1.0449	1.22289e-15
orange1.1g035623m	AT4G31500.1	cytochrome P450, family 83, subfamily B, polypeptide 1	-1.0452	1.72445e-13
orange1.1g034805m	AT5G39210.1	chlororespiratory reduction 7	-1.0462	9.38044e-17
orange1.1g007869m	AT2G37710.1	receptor lectin kinase	-1.0462	9.07238e-15
orange1.1g027022m	AT4G18370.1	DEGP protease 5	-1.04622	9.33225e-15
orange1.1g026325m	AT2G01430.1	homeobox-leucine zipper protein 17	-1.04739	1.40234e-13
orange1.1g022764m	AT5G61530.1	small G protein family protein / RhoGAP family protein	-1.04742	4.61312e-14
orange1.1g023717m	AT1G50510.1	indigoidine synthase A family protein	-1.04748	2.88523e-13
orange1.1g034468m	AT2G29260.1	NAD(P)-binding Rossmann-fold superfamily protein	-1.04812	2.59461e-13
orange1.1g020379m	AT5G61530.1	small G protein family protein / RhoGAP family protein	-1.04817	2.11416e-10
orange1.1g035262m			-1.04829	4.47944e-13
orange1.1g040584m	AT4G10960.1	UDP-D-glucose/UDP-D-galactose 4-epimerase 5	-1.04843	6.09073e-14
orange1.1g010683m	AT5G11580.1	Regulator of chromosome condensation (RCC1) family protein	-1.04898	4.84195e-15
orange1.1g001224m	AT1G15750.4	Transducin family protein / WD-40 repeat family protein	-1.0491	1.19706e-15
orange1.1g027449m	AT1G59406.1	GDSL-like Lipase/Acylhydrolase superfamily protein	-1.0492	8.95622e-15
orange1.1g045079m	AT1G07530.1	SCARECROW-like 14	-1.04928	2.79756e-15
orange1.1g011416m	AT3G13050.1	Major facilitator superfamily protein	-1.04961	2.01124e-16
orange1.1g013642m	AT3G03310.1	lecithin:cholesterol acyltransferase 3	-1.04982	2.04807e-16
orange1.1g036227m	AT4G08630.1		-1.05088	1.05884e-15
orange1.1g017045m	AT2G24100.1		-1.05097	3.56223e-17
orange1.1g023424m	AT3G56650.1	Mog1/PsbP/DUF1795-like photosystem II reaction center PsbP family protein	-1.05111	2.6397e-18
orange1.1g024752m	AT2G29290.2	NAD(P)-binding Rossmann-fold superfamily protein	-1.05177	1.47017e-12
orange1.1g009228m	AT5G46250.1	RNA-binding protein	-1.0519	3.0591e-15
orange1.1g019665m	AT5G24530.1	2-oxoglutarate (2OG) and Fe(II)-dependent oxygenase superfamily protein	-1.05247	1.3465e-17
orange1.1g037103m			-1.05309	6.31125e-15
orange1.1g021041m	AT4G33580.1	beta carbonic anhydrase 5	-1.05319	1.08207e-13
orange1.1g030759m	AT4G32870.1	Polyketide cyclase/dehydrase and lipid transport superfamily protein	-1.05343	7.37029e-15
orange1.1g001706m	AT5G25930.1	Protein kinase family protein with leucine-rich repeat domain	-1.0535	7.97806e-15
orange1.1g013182m	AT3G03310.1	lecithin:cholesterol acyltransferase 3	-1.05351	9.61709e-15
orange1.1g006544m	AT5G62000.1	auxin response factor 2	-1.05483	3.84082e-11
orange1.1g022395m	AT5G22650.2	histone deacetylase 2B	-1.05556	3.60328e-17
orange1.1g007319m	AT1G55320.1	acyl-activating enzyme 18	-1.05568	3.91331e-17
orange1.1g015204m	AT1G55280.1	Lipase/lipooxygenase, PLAT/LH2 family protein	-1.05592	5.92032e-15
orange1.1g048162m	AT3G03480.1	acetyl CoA:(Z)-3-hexen-1-ol acetyltransferase	-1.05719	6.10944e-14
orange1.1g002281m	AT1G21640.1	NAD kinase 2	-1.05806	7.34347e-13
orange1.1g048193m	AT1G79120.1	Ubiquitin carboxyl-terminal hydrolase family protein	-1.0582	1.1048e-15
orange1.1g002349m	AT2G26330.1	Leucine-rich receptor-like protein kinase family protein	-1.05821	5.09977e-16
orange1.1g017170m	AT5G65670.2	indole-3-acetic acid inducible 9	-1.0587	5.2052e-17
orange1.1g019090m	AT1G47480.1	alpha/beta-Hydrolases superfamily protein	-1.05881	5.48171e-14
orange1.1g013219m	AT3G13050.1	Major facilitator superfamily protein	-1.05957	6.52773e-16
orange1.1g048316m	AT5G66800.1		-1.06067	2.42012e-11
orange1.1g007135m	AT3G25810.1	Terpenoid cyclases/Protein prenyltransferases superfamily protein	-1.06204	5.06949e-16
orange1.1g042359m	AT2G34930.1	disease resistance family protein / LRR family protein	-1.06253	1.70859e-16
orange1.1g039909m	AT5G11420.1	Protein of unknown function, DUF642	-1.06344	1.95248e-14
orange1.1g020917m	AT3G21215.1	RNA-binding (RRM/RBD/RNP motifs) family protein	-1.06418	3.18713e-13
orange1.1g019170m	AT5G25220.1	KNOTTED1-like homeobox gene 3	-1.06496	4.51334e-17
orange1.1g020134m	AT4G33580.1	beta carbonic anhydrase 5	-1.06528	6.91453e-18
orange1.1g001258m	AT1G15750.1	Transducin family protein / WD-40 repeat family protein	-1.06574	2.83343e-15
orange1.1g016685m	AT3G03310.1	lecithin:cholesterol acyltransferase 3	-1.06643	2.06157e-13
orange1.1g046630m	AT5G57340.2		-1.06691	7.44406e-13
orange1.1g006625m	AT3G13460.1	evolutionarily conserved C-terminal region 2	-1.06725	5.58122e-17
orange1.1g041542m	AT2G21140.1	proline-rich protein 2	-1.068	3.57221e-15
orange1.1g015905m	AT4G22840.1	Sodium Bile acid symporter family	-1.06824	3.20343e-12
orange1.1g004576m	AT3G54800.1	Pleckstrin homology (PH) and lipid-binding START domains-containing protein	-1.06841	8.89577e-15
orange1.1g028745m	AT4G36940.1	nicotinate phosphoribosyltransferase 1	-1.0687	3.99515e-15
orange1.1g031928m			-1.06898	1.23368e-14
orange1.1g016955m	AT3G60510.1	ATP-dependent caseinolytic (Clp) protease/crotonase family protein	-1.06913	6.94547e-14
orange1.1g007902m	AT3G13460.1	evolutionarily conserved C-terminal region 2	-1.06944	1.38261e-17
orange1.1g012136m	AT5G67050.1	alpha/beta-Hydrolases superfamily protein	-1.06977	1.12763e-17
orange1.1g047292m	AT5G60900.1	receptor-like protein kinase 1	-1.07009	9.5391e-16
orange1.1g007672m	AT2G47240.2	AMP-dependent synthetase and ligase family protein	-1.07116	1.10082e-16
orange1.1g020043m	AT3G03310.1	lecithin:cholesterol acyltransferase 3	-1.07135	7.87325e-15
orange1.1g001248m	AT1G15750.1	Transducin family protein / WD-40 repeat family protein	-1.0717	3.2439e-14
orange1.1g021857m	AT3G21215.1	RNA-binding (RRM/RBD/RNP motifs) family protein	-1.07171	5.36516e-16
orange1.1g007037m	AT4G27870.1	Vacuolar iron transporter (VIT) family protein	-1.07198	2.19264e-15
orange1.1g031482m	AT5G26170.1	WRKY DNA-binding protein 50	-1.0721	3.44643e-14
orange1.1g030239m	AT5G52570.1	beta-carotene hydroxylase 2	-1.0721	7.83435e-16
orange1.1g026100m	AT5G64460.4	Phosphoglycerate mutase family protein	-1.07296	2.34392e-13
orange1.1g020611m	AT5G25610.1	BURP domain-containing protein	-1.07342	1.3976e-15
orange1.1g030142m	AT5G52570.1	beta-carotene hydroxylase 2	-1.07405	8.71426e-13
orange1.1g002791m	AT1G21640.1	NAD kinase 2	-1.07459	6.19536e-17
orange1.1g001295m	AT1G15750.4	Transducin family protein / WD-40 repeat family protein	-1.07514	6.98008e-14
orange1.1g018403m	AT3G03310.1	lecithin:cholesterol acyltransferase 3	-1.0765	3.9972e-15
orange1.1g011314m	AT4G23100.1	glutamate-cysteine ligase	-1.07706	3.36821e-15
orange1.1g001415m	AT1G80490.2	TOPLESS-related 1	-1.07755	6.901e-12
orange1.1g025382m	AT3G16770.1	ethylene-responsive element binding protein	-1.07797	8.80748e-12
orange1.1g002584m	AT1G21640.1	NAD kinase 2	-1.07841	4.07814e-16
orange1.1g013032m	AT3G03310.1	lecithin:cholesterol acyltransferase 3	-1.07924	4.58299e-12
orange1.1g033061m	AT5G20160.1	Ribosomal protein L7Ae/L30e/S12e/Gadd45 family protein	-1.07957	1.71577e-15
orange1.1g010727m	AT4G31500.1	cytochrome P450, family 83, subfamily B, polypeptide 1	-1.08016	1.22005e-14
orange1.1g045215m	AT2G23980.1	cyclic nucleotide-gated channel 6	-1.0804	5.38561e-12
orange1.1g045829m	AT1G79260.1		-1.08041	1.84865e-15
orange1.1g006749m	AT2G25490.1	EIN3-binding F box protein 1	-1.08045	4.20078e-15
orange1.1g012080m	AT4G27570.1	UDP-Glycosyltransferase superfamily protein	-1.08051	4.72953e-15
orange1.1g020266m	AT5G19440.1	NAD(P)-binding Rossmann-fold superfamily protein	-1.0811	4.88878e-13
orange1.1g021634m	AT5G61520.1	Major facilitator superfamily protein	-1.08112	7.18759e-15
orange1.1g022885m	AT4G33580.1	beta carbonic anhydrase 5	-1.08153	6.27729e-16
orange1.1g044691m	AT1G75390.1	basic leucine-zipper 44	-1.08169	3.29288e-15
orange1.1g020086m	AT3G26590.1	MATE efflux family protein	-1.08542	4.4484e-16
orange1.1g046501m	AT4G31940.1	cytochrome P450, family 82, subfamily C, polypeptide 4	-1.08579	9.41082e-11
orange1.1g014988m	AT2G24100.1		-1.0858	1.8027e-14
orange1.1g016498m	AT3G20770.1	Ethylene insensitive 3 family protein	-1.0865	3.50505e-14
orange1.1g038071m	AT2G26150.1	heat shock transcription factor A2	-1.08661	6.28632e-16
orange1.1g019891m	AT1G47990.1	gibberellin 2-oxidase 4	-1.0867	4.00385e-12
orange1.1g027744m	AT3G01980.1	NAD(P)-binding Rossmann-fold superfamily protein	-1.08872	2.77214e-17
orange1.1g012619m	AT5G24430.1	Calcium-dependent protein kinase (CDPK) family protein	-1.08958	1.97412e-16
orange1.1g005217m	AT3G13460.2	evolutionarily conserved C-terminal region 2	-1.09048	6.58925e-17
orange1.1g023515m	AT5G19440.1	NAD(P)-binding Rossmann-fold superfamily protein	-1.09122	4.9624e-16
orange1.1g001580m	AT2G34660.1	multidrug resistance-associated protein 2	-1.09143	7.86501e-17
orange1.1g016343m	AT1G10070.1	branched-chain amino acid transaminase 2	-1.09152	9.59544e-15
orange1.1g047325m	AT2G26490.1	Transducin/WD40 repeat-like superfamily protein	-1.09187	1.00744e-14
orange1.1g015997m	AT4G23100.1	glutamate-cysteine ligase	-1.0929	3.50977e-12
orange1.1g027045m	AT5G49290.1	receptor like protein 56	-1.09392	3.52999e-16
orange1.1g013636m	AT1G80640.1	Protein kinase superfamily protein	-1.09424	8.34508e-12
orange1.1g019762m	AT5G25220.1	KNOTTED1-like homeobox gene 3	-1.09493	1.4127e-16
orange1.1g001311m	AT1G15750.3	Transducin family protein / WD-40 repeat family protein	-1.09572	1.87462e-16
orange1.1g006768m	AT5G57800.1	Fatty acid hydroxylase superfamily	-1.09599	2.01649e-10
orange1.1g042992m			-1.0965	3.99134e-15
orange1.1g029772m	AT4G33580.1	beta carbonic anhydrase 5	-1.09678	3.53889e-15
orange1.1g004503m	AT4G00230.1	xylem serine peptidase 1	-1.09733	6.59085e-17
orange1.1g043200m	AT5G38280.1	PR5-like receptor kinase	-1.09832	2.0919e-15
orange1.1g041765m	AT1G75390.1	basic leucine-zipper 44	-1.09833	2.48513e-17
orange1.1g023616m	AT4G33580.1	beta carbonic anhydrase 5	-1.09929	7.53887e-08
orange1.1g028955m	AT4G04630.1	Protein of unknown function, DUF584	-1.0997	5.84403e-17
orange1.1g013924m	AT5G11580.1	Regulator of chromosome condensation (RCC1) family protein	-1.10009	6.09183e-17
orange1.1g017816m	AT3G21420.1	2-oxoglutarate (2OG) and Fe(II)-dependent oxygenase superfamily protein	-1.10116	6.65504e-14
orange1.1g006647m	AT3G13460.1	evolutionarily conserved C-terminal region 2	-1.10154	4.06983e-16
orange1.1g009089m			-1.10159	2.29846e-13
orange1.1g003325m	AT4G33300.1	ADR1-like 1	-1.1018	4.10431e-15
orange1.1g023711m	AT5G59050.1		-1.10245	8.74356e-15
orange1.1g019231m	AT5G25220.1	KNOTTED1-like homeobox gene 3	-1.10301	3.07186e-17
orange1.1g005158m	AT3G13460.1	evolutionarily conserved C-terminal region 2	-1.10369	2.43604e-16
orange1.1g041315m	AT4G36830.1	GNS1/SUR4 membrane protein family	-1.10399	2.60893e-15
orange1.1g034871m	AT5G39210.1	chlororespiratory reduction 7	-1.10422	3.2099e-16
orange1.1g043218m	AT2G29420.1	glutathione S-transferase tau 7	-1.10483	5.54178e-16
orange1.1g020036m	AT1G10070.1	branched-chain amino acid transaminase 2	-1.10589	1.99817e-17
orange1.1g037822m	AT2G34930.1	disease resistance family protein / LRR family protein	-1.10615	1.47183e-16
orange1.1g044203m	AT3G03480.1	acetyl CoA:(Z)-3-hexen-1-ol acetyltransferase	-1.10704	1.2489e-13
orange1.1g042694m	AT3G11980.1	Jojoba acyl CoA reductase-related male sterility protein	-1.10735	7.97806e-15
[truncated: 508 more rows]

## Sheet: 4d 30%+6d 90% vs FH
SystematicName	TAIR10names	TAIR10defline	log2FC	adj.P.Val
orange1.1g029976m	AT3G22840.1	Chlorophyll A-B binding family protein	5.60664	2.20994e-15
orange1.1g026103m	AT4G25470.1	C-repeat/DRE binding factor 2	5.24042	1.58891e-22
orange1.1g023481m	AT1G44575.1	Chlorophyll A-B binding family protein	5.22135	5.21912e-22
orange1.1g025661m	AT1G44575.1	Chlorophyll A-B binding family protein	5.15151	2.28453e-19
orange1.1g023799m	AT1G44575.1	Chlorophyll A-B binding family protein	4.97492	5.37658e-22
orange1.1g023337m	AT4G25810.1	xyloglucan endotransglycosylase 6	4.90004	2.29769e-26
orange1.1g012079m	AT5G58960.2	Plant protein of unknown function (DUF641)	4.82119	3.41407e-23
orange1.1g036030m	AT3G48520.1	cytochrome P450, family 94, subfamily B, polypeptide 3	4.81692	2.06776e-25
orange1.1g009038m	AT5G58960.1	Plant protein of unknown function (DUF641)	4.76013	1.03176e-22
orange1.1g042451m	AT2G15020.1		4.58625	3.78544e-24
orange1.1g029804m	AT4G38400.1	expansin-like A2	4.54771	1.42357e-24
orange1.1g045443m	AT3G23730.1	xyloglucan endotransglucosylase/hydrolase 16	4.45045	2.09287e-22
orange1.1g020726m	AT4G08950.1	Phosphate-responsive 1 family protein	4.44327	1.42357e-24
orange1.1g046141m	AT1G30135.1	jasmonate-zim-domain protein 8	4.34323	6.10153e-25
orange1.1g016330m	AT5G13930.1	Chalcone and stilbene synthase family protein	4.10045	7.10855e-22
orange1.1g014913m	AT3G52450.1	plant U-box 22	4.00607	1.27267e-23
orange1.1g004919m	AT5G04860.1		3.94024	1.82485e-22
orange1.1g023204m	AT4G25810.1	xyloglucan endotransglycosylase 6	3.93493	1.91194e-20
orange1.1g009054m	AT1G76160.1	SKU5 similar 5	3.9225	1.76856e-24
orange1.1g046004m	AT3G10120.1		3.76485	3.86503e-17
orange1.1g030183m	AT1G72450.1	jasmonate-zim-domain protein 6	3.68784	7.18818e-24
orange1.1g026462m	AT1G19180.1	jasmonate-zim-domain protein 1	3.64298	1.39496e-21
orange1.1g012893m	AT5G17050.1	UDP-glucosyl transferase 78D2	3.63544	5.20742e-23
orange1.1g017746m	AT5G67080.1	mitogen-activated protein kinase kinase kinase 19	3.59379	4.06337e-24
orange1.1g024595m	AT1G25230.1	Calcineurin-like metallo-phosphoesterase superfamily protein	3.58511	1.11948e-17
orange1.1g025262m	AT2G27080.2	Late embryogenesis abundant (LEA) hydroxyproline-rich glycoprotein family	3.54338	1.1831e-24
orange1.1g010737m	AT2G27690.1	cytochrome P450, family 94, subfamily C, polypeptide 1	3.52659	2.31274e-25
orange1.1g006722m	AT1G02205.2	Fatty acid hydroxylase superfamily	3.52576	2.73375e-19
orange1.1g028671m	AT5G20790.1		3.49044	9.21423e-24
orange1.1g022821m	AT4G03210.1	xyloglucan endotransglucosylase/hydrolase 9	3.43604	9.71795e-22
orange1.1g004955m	AT2G37040.1	PHE ammonia lyase 1	3.43501	4.62139e-15
orange1.1g040199m	AT2G27690.1	cytochrome P450, family 94, subfamily C, polypeptide 1	3.43306	1.03176e-22
orange1.1g020970m	AT2G40890.1	cytochrome P450, family 98, subfamily A, polypeptide 3	3.36724	9.51472e-20
orange1.1g027922m	AT3G22142.1	Bifunctional inhibitor/lipid-transfer protein/seed storage 2S albumin superfamily protein	3.36131	9.34117e-22
orange1.1g045593m	AT3G22840.1	Chlorophyll A-B binding family protein	3.32807	1.76856e-24
orange1.1g024552m	AT4G38260.1	Protein of unknown function (DUF833)	3.31239	1.44169e-18
orange1.1g046011m	AT1G72790.1	hydroxyproline-rich glycoprotein family protein	3.29258	3.39888e-24
orange1.1g028094m	AT5G51990.1	C-repeat-binding factor 4	3.27061	3.03858e-22
orange1.1g044288m			3.24423	6.39651e-22
orange1.1g022360m	AT5G02230.2	Haloacid dehalogenase-like hydrolase (HAD) superfamily protein	3.21785	1.13545e-22
orange1.1g018109m	AT5G19220.1	ADP glucose pyrophosphorylase large subunit 1	3.21648	1.33563e-22
orange1.1g013483m	AT5G19220.1	ADP glucose pyrophosphorylase large subunit 1	3.21075	5.39295e-21
orange1.1g037121m	AT1G60190.1	ARM repeat superfamily protein	3.20264	2.39184e-23
orange1.1g018188m	AT5G54770.1	thiazole biosynthetic enzyme, chloroplast (ARA6) (THI1) (THI4)	3.18262	1.17474e-22
orange1.1g018097m	AT3G11180.1	2-oxoglutarate (2OG) and Fe(II)-dependent oxygenase superfamily protein	3.16716	3.94156e-24
orange1.1g034976m	AT3G03341.1		3.16468	3.86872e-23
orange1.1g041250m	AT4G35150.1	O-methyltransferase family protein	3.15206	3.53958e-18
orange1.1g020219m	AT5G02230.2	Haloacid dehalogenase-like hydrolase (HAD) superfamily protein	3.14615	5.70082e-24
orange1.1g013028m	AT2G02800.2	protein kinase 2B	3.11827	1.27303e-20
orange1.1g012492m	AT5G20410.1	monogalactosyldiacylglycerol synthase 2	3.11127	6.50795e-17
orange1.1g029817m	AT5G25810.1	Integrase-type DNA-binding superfamily protein	3.07435	3.62325e-23
orange1.1g014564m	AT5G19220.1	ADP glucose pyrophosphorylase large subunit 1	3.05697	1.17339e-20
orange1.1g020962m	AT5G13870.1	xyloglucan endotransglucosylase/hydrolase 5	3.01405	1.28743e-22
orange1.1g022515m	AT4G35160.1	O-methyltransferase family protein	2.98525	9.11756e-25
orange1.1g032956m	AT2G18660.1	plant natriuretic peptide A	2.95761	3.68122e-19
orange1.1g024895m	AT3G45970.1	expansin-like A1	2.93673	5.8729e-20
orange1.1g042033m	AT5G38710.1	Methylenetetrahydrofolate reductase family protein	2.93032	1.41106e-11
orange1.1g035123m			2.90033	6.39651e-22
orange1.1g046095m	AT2G27080.1	Late embryogenesis abundant (LEA) hydroxyproline-rich glycoprotein family	2.87995	1.06048e-22
orange1.1g025665m	AT5G57150.1	basic helix-loop-helix (bHLH) DNA-binding superfamily protein	2.87686	1.97335e-19
orange1.1g024653m	AT1G73830.1	BR enhanced expression 3	2.87492	4.71794e-21
orange1.1g032600m			2.85632	2.67554e-21
orange1.1g043797m	AT2G44310.1	Calcium-binding EF-hand family protein	2.83773	4.00832e-21
orange1.1g044553m	AT1G17710.1	Pyridoxal phosphate phosphatase-related protein	2.83391	1.01217e-15
orange1.1g022715m	AT3G16150.1	N-terminal nucleophile aminohydrolases (Ntn hydrolases) superfamily protein	2.8313	3.9273e-22
orange1.1g015500m	AT2G32510.1	mitogen-activated protein kinase kinase kinase 17	2.82221	5.37658e-22
orange1.1g020303m	AT1G14600.1	Homeodomain-like superfamily protein	2.8146	9.75717e-22
orange1.1g039965m	AT2G39710.1	Eukaryotic aspartyl protease family protein	2.80345	1.48765e-20
orange1.1g048693m	AT3G12580.1	heat shock protein 70	2.80078	3.41972e-22
orange1.1g020250m	AT3G16150.1	N-terminal nucleophile aminohydrolases (Ntn hydrolases) superfamily protein	2.78938	8.41555e-14
orange1.1g032810m	AT5G55570.1		2.78924	8.8461e-20
orange1.1g018702m	AT1G78530.1	Protein kinase superfamily protein	2.78272	4.40464e-21
orange1.1g025190m	AT2G32150.1	Haloacid dehalogenase-like hydrolase (HAD) superfamily protein	2.77986	2.48599e-21
orange1.1g033200m	AT2G05620.1	proton gradient regulation 5	2.76753	5.33432e-22
orange1.1g017514m	AT3G11480.1	S-adenosyl-L-methionine-dependent methyltransferases superfamily protein	2.72437	1.90602e-18
orange1.1g019830m	AT1G02205.3	Fatty acid hydroxylase superfamily	2.70321	1.46291e-20
orange1.1g010874m	AT4G39210.1	Glucose-1-phosphate adenylyltransferase family protein	2.70253	5.41727e-20
orange1.1g029497m	AT3G22840.1	Chlorophyll A-B binding family protein	2.69123	3.62325e-23
orange1.1g009817m	AT4G39210.1	Glucose-1-phosphate adenylyltransferase family protein	2.68414	2.0289e-21
orange1.1g043673m	AT4G26740.1	seed gene 1	2.68387	5.67211e-23
orange1.1g028004m	AT5G52020.1	Integrase-type DNA-binding superfamily protein	2.68198	5.969e-22
orange1.1g018892m	AT3G11480.1	S-adenosyl-L-methionine-dependent methyltransferases superfamily protein	2.67807	1.53036e-21
orange1.1g040420m	AT5G51010.1	Rubredoxin-like superfamily protein	2.67582	1.74328e-19
orange1.1g037721m	AT5G54010.1	UDP-Glycosyltransferase superfamily protein	2.67452	7.4787e-23
orange1.1g040839m	AT1G14700.1	purple acid phosphatase 3	2.67332	9.44351e-21
orange1.1g010922m	AT4G39210.1	Glucose-1-phosphate adenylyltransferase family protein	2.67157	1.84107e-21
orange1.1g045179m			2.65584	2.0912e-21
orange1.1g017578m	AT3G20820.1	Leucine-rich repeat (LRR) family protein	2.65076	4.0613e-19
orange1.1g029507m	AT5G25190.1	Integrase-type DNA-binding superfamily protein	2.647	6.37471e-20
orange1.1g032802m			2.64672	1.80363e-22
orange1.1g024492m	AT2G31180.1	myb domain protein 14	2.63715	3.18125e-21
orange1.1g017819m	AT3G02380.1	CONSTANS-like 2	2.62615	3.46562e-16
orange1.1g002724m	AT1G77760.1	nitrate reductase 1	2.61535	2.0207e-20
orange1.1g025415m	AT5G52420.1		2.6093	1.73695e-20
orange1.1g047086m	AT5G11070.1		2.60902	1.01136e-15
orange1.1g029277m	AT2G01670.1	nudix hydrolase homolog 17	2.60743	9.33084e-20
orange1.1g033333m	AT2G01670.1	nudix hydrolase homolog 17	2.60701	2.96547e-23
orange1.1g010554m	AT4G39210.1	Glucose-1-phosphate adenylyltransferase family protein	2.59999	6.31644e-21
orange1.1g033667m	AT2G31945.1		2.59662	1.51066e-15
orange1.1g044484m	AT4G24570.1	dicarboxylate carrier 2	2.59415	2.22591e-16
orange1.1g044938m	AT4G17500.1	ethylene responsive element binding factor 1	2.59371	1.03176e-22
orange1.1g045819m			2.58848	1.02945e-21
orange1.1g012806m	AT3G48000.1	aldehyde dehydrogenase 2B4	2.58769	1.38855e-18
orange1.1g030480m	AT1G18100.1	PEBP (phosphatidylethanolamine-binding protein) family protein	2.58405	4.25145e-21
orange1.1g030947m	AT2G01670.1	nudix hydrolase homolog 17	2.58375	1.24409e-23
orange1.1g009720m	AT4G39210.1	Glucose-1-phosphate adenylyltransferase family protein	2.57909	1.69035e-18
orange1.1g005031m	AT2G37040.1	PHE ammonia lyase 1	2.56375	1.23156e-22
orange1.1g025686m	AT1G21460.1	Nodulin MtN3 family protein	2.56305	6.36728e-22
orange1.1g046843m	AT3G09280.1		2.55773	1.13545e-22
orange1.1g030695m	AT5G13220.1	jasmonate-zim-domain protein 10	2.53369	5.91942e-22
orange1.1g040744m	AT3G19970.1	alpha/beta-Hydrolases superfamily protein	2.53285	2.98871e-17
orange1.1g017588m	AT3G52780.1	Purple acid phosphatases superfamily protein	2.5305	2.58077e-22
orange1.1g016531m	AT1G02205.2	Fatty acid hydroxylase superfamily	2.51931	4.87473e-16
orange1.1g020920m	AT1G13340.1	Regulator of Vps4 activity in the MVB pathway protein	2.51408	9.52564e-20
orange1.1g016216m	AT3G48000.1	aldehyde dehydrogenase 2B4	2.51185	1.03176e-22
orange1.1g022682m	AT4G19390.1	Uncharacterised protein family (UPF0114)	2.50955	4.43252e-20
orange1.1g030636m	AT1G18100.1	PEBP (phosphatidylethanolamine-binding protein) family protein	2.5068	1.18624e-15
orange1.1g020881m	AT2G17270.1	phosphate transporter 3;3	2.5066	1.43875e-19
orange1.1g010588m	AT1G26560.1	beta glucosidase 40	2.50468	2.00746e-20
orange1.1g012625m	AT5G17300.1	Homeodomain-like superfamily protein	2.48353	8.92692e-21
orange1.1g028365m	AT1G72610.1	germin-like protein 1	2.48036	1.38855e-18
orange1.1g030669m	AT5G64310.1	arabinogalactan protein 1	2.47493	4.70316e-17
orange1.1g015729m	AT2G13360.2	alanine:glyoxylate aminotransferase	2.47201	7.51586e-19
orange1.1g034756m			2.46427	2.53367e-18
orange1.1g037382m	AT2G37040.1	PHE ammonia lyase 1	2.45217	1.95931e-18
orange1.1g031511m			2.4517	1.47986e-16
orange1.1g033316m	AT5G13220.1	jasmonate-zim-domain protein 10	2.45151	1.56596e-18
orange1.1g029015m	AT4G25470.1	C-repeat/DRE binding factor 2	2.44645	9.35878e-21
orange1.1g039926m	AT1G50590.1	RmlC-like cupins superfamily protein	2.44417	1.79082e-16
orange1.1g023581m	AT5G57560.1	Xyloglucan endotransglucosylase/hydrolase family protein	2.43646	1.48279e-20
orange1.1g030990m	AT3G52740.1		2.43001	1.28348e-16
orange1.1g020503m	AT5G37260.1	Homeodomain-like superfamily protein	2.42871	1.90451e-18
orange1.1g039274m	AT5G43580.1	Serine protease inhibitor, potato inhibitor I-type family protein	2.42557	1.5195e-19
orange1.1g025990m	AT5G14000.1	NAC domain containing protein 84	2.42515	1.18174e-15
orange1.1g013526m	AT3G24503.1	aldehyde dehydrogenase 2C4	2.41886	2.34009e-15
orange1.1g034543m	AT1G32928.1		2.41408	4.76116e-19
orange1.1g030168m	AT5G13180.1	NAC domain containing protein 83	2.41353	4.47573e-21
orange1.1g045761m	AT4G35320.1		2.41338	4.43074e-22
orange1.1g035400m			2.40794	2.41848e-22
orange1.1g038247m	AT3G09280.1		2.40323	9.55745e-23
orange1.1g015175m	AT1G26560.1	beta glucosidase 40	2.39948	1.52283e-17
orange1.1g038546m			2.39481	7.22672e-18
orange1.1g013548m	AT5G17300.1	Homeodomain-like superfamily protein	2.39392	1.00868e-15
orange1.1g043130m	AT2G01300.1		2.39346	1.69931e-21
orange1.1g008992m	AT2G44500.1	O-fucosyltransferase family protein	2.38543	8.05652e-21
orange1.1g018025m	AT4G21200.1	gibberellin 2-oxidase 8	2.38394	7.38655e-20
orange1.1g016167m	AT3G48000.1	aldehyde dehydrogenase 2B4	2.38053	1.1519e-16
orange1.1g019715m	AT4G21200.1	gibberellin 2-oxidase 8	2.37737	6.18951e-19
orange1.1g008030m	AT3G23920.1	beta-amylase 1	2.37523	8.94873e-21
orange1.1g041226m	AT5G17220.1	glutathione S-transferase phi 12	2.36353	2.89452e-20
orange1.1g022743m	AT5G01380.1	Homeodomain-like superfamily protein	2.35239	1.16259e-21
orange1.1g006559m	AT1G68400.1	leucine-rich repeat transmembrane protein kinase family protein	2.34462	1.15259e-19
orange1.1g031791m	AT1G66400.1	calmodulin like 23	2.34365	3.88644e-18
orange1.1g028636m	AT1G73830.1	BR enhanced expression 3	2.34333	2.19177e-21
orange1.1g028982m	AT1G19180.1	jasmonate-zim-domain protein 1	2.34261	3.57287e-20
orange1.1g010735m	AT3G24503.1	aldehyde dehydrogenase 2C4	2.34085	4.30813e-19
orange1.1g015031m	AT3G24503.1	aldehyde dehydrogenase 2C4	2.33276	3.54881e-18
orange1.1g048274m	AT1G32060.1	phosphoribulokinase	2.33234	2.3872e-20
orange1.1g023261m	AT3G28340.1	galacturonosyltransferase-like 10	2.33114	8.68716e-17
orange1.1g027157m	AT2G02960.4	RING/FYVE/PHD zinc finger superfamily protein	2.32583	5.21182e-20
orange1.1g032230m	AT1G60950.1	2Fe-2S ferredoxin-like superfamily protein	2.30868	3.18421e-17
orange1.1g035928m	AT2G46690.1	SAUR-like auxin-responsive protein family	2.30856	2.0758e-17
orange1.1g029593m	AT2G32150.1	Haloacid dehalogenase-like hydrolase (HAD) superfamily protein	2.30086	4.76201e-19
orange1.1g015637m	AT3G26650.1	glyceraldehyde 3-phosphate dehydrogenase A subunit	2.30084	3.48538e-20
orange1.1g045955m	AT1G52690.2	Late embryogenesis abundant protein (LEA) family protein	2.29553	5.53653e-21
orange1.1g033744m	AT5G54940.1	Translation initiation factor SUI1 family protein	2.29324	5.00653e-21
orange1.1g022704m	AT1G12900.2	glyceraldehyde 3-phosphate dehydrogenase A subunit 2	2.28929	9.47694e-17
orange1.1g042286m	AT5G07990.1	Cytochrome P450 superfamily protein	2.2883	1.99435e-20
orange1.1g021867m	AT4G35160.1	O-methyltransferase family protein	2.28766	4.52566e-20
orange1.1g032279m	AT3G62990.1		2.28373	1.83375e-18
orange1.1g025097m	AT1G80840.1	WRKY DNA-binding protein 40	2.27881	1.99435e-20
orange1.1g017636m	AT3G08030.1	Protein of unknown function, DUF642	2.27761	2.99395e-18
orange1.1g008925m	AT5G21222.1	protein kinase family protein	2.2771	2.31506e-18
orange1.1g030950m	AT1G76100.1	plastocyanin 1	2.27667	4.43252e-20
orange1.1g028392m	AT1G18650.1	plasmodesmata callose-binding protein 3	2.27438	1.84523e-19
orange1.1g020877m	AT5G07990.1	Cytochrome P450 superfamily protein	2.2718	1.10049e-20
orange1.1g013930m	AT3G28960.1	Transmembrane amino acid transporter family protein	2.2678	9.44876e-20
orange1.1g011654m	AT3G29360.2	UDP-glucose 6-dehydrogenase family protein	2.25534	6.41429e-17
orange1.1g015130m	AT3G24503.1	aldehyde dehydrogenase 2C4	2.25258	2.11422e-20
orange1.1g011638m	AT1G77380.1	amino acid permease 3	2.25007	4.31471e-21
orange1.1g033872m			2.24871	3.2969e-16
orange1.1g031582m	AT1G24620.1	EF hand calcium-binding protein family	2.24351	8.92692e-21
orange1.1g028872m	AT5G20790.1		2.23891	6.23783e-18
orange1.1g004537m	AT5G06530.1	ABC-2 type transporter family protein	2.23825	1.15801e-22
orange1.1g043682m	AT2G27500.1	Glycosyl hydrolase superfamily protein	2.23669	1.19475e-21
orange1.1g024943m	AT3G14770.1	Nodulin MtN3 family protein	2.22824	1.21295e-20
orange1.1g015042m	AT3G24503.1	aldehyde dehydrogenase 2C4	2.22504	7.09587e-19
orange1.1g045038m	AT4G36850.1	PQ-loop repeat family protein / transmembrane family protein	2.22359	9.68293e-12
orange1.1g025402m	AT1G80840.1	WRKY DNA-binding protein 40	2.22224	2.87724e-18
orange1.1g032169m	AT1G21550.1	Calcium-binding EF-hand family protein	2.2219	2.73954e-20
orange1.1g005815m	AT5G15250.1	FTSH protease 6	2.21755	6.57435e-18
orange1.1g026017m	AT2G01890.1	purple acid phosphatase 8	2.21679	3.65377e-15
orange1.1g015476m	AT3G24503.1	aldehyde dehydrogenase 2C4	2.20988	5.83186e-17
orange1.1g015137m	AT3G24503.1	aldehyde dehydrogenase 2C4	2.2024	1.3673e-19
orange1.1g047572m	AT2G15620.1	nitrite reductase 1	2.20179	1.74569e-18
orange1.1g015020m	AT3G24503.1	aldehyde dehydrogenase 2C4	2.19217	1.38582e-22
orange1.1g016984m	AT3G24503.1	aldehyde dehydrogenase 2C4	2.19085	1.54242e-20
orange1.1g016028m	AT2G29410.1	metal tolerance protein B1	2.18961	3.63599e-17
orange1.1g027622m	AT5G39120.1	RmlC-like cupins superfamily protein	2.18829	4.5708e-22
orange1.1g029390m	AT1G14700.1	purple acid phosphatase 3	2.18295	2.40221e-20
orange1.1g018559m	AT1G08810.1	myb domain protein 60	2.18148	1.33078e-21
orange1.1g020449m	AT5G14130.1	Peroxidase superfamily protein	2.18036	6.82862e-17
orange1.1g027013m	AT3G14770.1	Nodulin MtN3 family protein	2.17881	1.79977e-19
orange1.1g042384m	AT3G52740.1		2.17653	1.09429e-15
orange1.1g043077m	AT1G03430.1	histidine-containing phosphotransfer factor 5	2.17498	1.40365e-15
orange1.1g017440m	AT5G43300.1	PLC-like phosphodiesterases superfamily protein	2.17371	8.06839e-20
orange1.1g007952m	AT5G06530.1	ABC-2 type transporter family protein	2.17339	4.33443e-21
orange1.1g032233m	AT5G26780.2	serine hydroxymethyltransferase 2	2.17034	4.22497e-17
orange1.1g040734m	AT3G02040.1	senescence-related gene 3	2.16644	4.76116e-19
orange1.1g032537m	AT4G37930.1	serine transhydroxymethyltransferase 1	2.1644	2.74309e-20
orange1.1g025602m	AT1G22640.1	myb domain protein 3	2.16211	2.17353e-19
orange1.1g018622m	AT2G21590.1	Glucose-1-phosphate adenylyltransferase family protein	2.16077	2.2365e-16
orange1.1g029814m	AT5G02600.2	Heavy metal transport/detoxification superfamily protein	2.16066	3.57018e-20
orange1.1g022869m	AT3G08030.2	Protein of unknown function, DUF642	2.15158	1.37806e-18
orange1.1g026671m	AT3G14770.1	Nodulin MtN3 family protein	2.15041	2.81402e-14
orange1.1g034644m	AT5G59845.1	Gibberellin-regulated family protein	2.14415	2.29063e-17
orange1.1g019011m	AT4G27410.2	NAC (No Apical Meristem) domain transcriptional regulator superfamily protein	2.14019	2.82044e-18
orange1.1g017726m	AT2G13360.1	alanine:glyoxylate aminotransferase	2.13517	2.53412e-18
orange1.1g046895m	AT1G68170.1	nodulin MtN21 /EamA-like transporter family protein	2.1344	5.4331e-20
orange1.1g034401m	AT1G74670.1	Gibberellin-regulated family protein	2.1344	2.60743e-18
orange1.1g010093m	AT4G34131.1	UDP-glucosyl transferase 73B3	2.13034	7.24416e-20
orange1.1g030446m			2.1301	7.80556e-17
orange1.1g037127m	AT4G35160.1	O-methyltransferase family protein	2.12562	1.85948e-18
orange1.1g030188m	AT1G21010.1		2.12529	1.16051e-16
orange1.1g044814m	AT5G24850.1	cryptochrome 3	2.12052	3.22177e-20
orange1.1g034561m	AT5G41761.1		2.11085	1.19625e-16
orange1.1g048576m	AT3G15500.1	NAC domain containing protein 3	2.10652	1.07728e-16
orange1.1g016807m	AT2G29410.1	metal tolerance protein B1	2.10376	2.02282e-20
orange1.1g019689m	AT1G77380.1	amino acid permease 3	2.10316	4.22497e-17
orange1.1g024367m	AT1G56600.1	galactinol synthase 2	2.10246	3.16146e-20
orange1.1g017025m	AT1G35910.1	Haloacid dehalogenase-like hydrolase (HAD) superfamily protein	2.0966	1.13545e-22
orange1.1g035259m	AT3G48660.1	Protein of unknown function (DUF 3339)	2.09575	1.42275e-21
orange1.1g010086m	AT5G01710.1	methyltransferases	2.09237	4.43207e-18
orange1.1g005700m	AT4G07960.1	Cellulose-synthase-like C12	2.08705	5.15455e-17
orange1.1g004229m	AT4G21890.1		2.08458	5.01339e-19
orange1.1g026446m	AT4G31290.1	ChaC-like family protein	2.08353	1.10049e-20
orange1.1g019738m	AT5G42760.1	Leucine carboxyl methyltransferase	2.08309	9.41806e-17
orange1.1g030148m	AT3G14770.1	Nodulin MtN3 family protein	2.07912	2.12563e-19
orange1.1g037863m	AT4G24120.1	YELLOW STRIPE like 1	2.07897	3.14537e-21
orange1.1g043161m	AT4G25640.2	detoxifying efflux carrier 35	2.06923	3.96997e-18
orange1.1g026028m	AT4G31870.1	glutathione peroxidase 7	2.0684	5.04714e-21
orange1.1g018922m	AT3G24503.1	aldehyde dehydrogenase 2C4	2.06839	1.37506e-19
orange1.1g044201m	AT4G08810.1	calcium ion binding	2.06337	6.37619e-18
orange1.1g029395m	AT1G18650.1	plasmodesmata callose-binding protein 3	2.06268	1.0607e-17
orange1.1g012382m	AT2G40000.1	ortholog of sugar beet HS1 PRO-1 2	2.0619	5.14703e-16
orange1.1g025495m	AT4G24380.1		2.05959	1.263e-21
orange1.1g041074m	AT2G38290.1	ammonium transporter 2	2.05779	7.14934e-19
orange1.1g031552m	AT1G21460.1	Nodulin MtN3 family protein	2.05379	1.68923e-19
orange1.1g046820m	AT3G02840.1	ARM repeat superfamily protein	2.05168	1.37006e-19
orange1.1g044795m	AT4G10490.1	2-oxoglutarate (2OG) and Fe(II)-dependent oxygenase superfamily protein	2.0422	3.37221e-20
orange1.1g024583m	AT1G64680.1		2.04172	5.5941e-18
orange1.1g035243m	AT5G08391.1	Protein of unknown function (DUF 3339)	2.0398	2.70712e-17
orange1.1g001225m	AT3G05630.1	phospholipase D P2	2.03853	1.49684e-15
orange1.1g039027m	AT5G26594.1	response regulator 24	2.03577	6.51457e-19
orange1.1g021523m	AT2G22500.1	uncoupling protein 5	2.03336	1.06445e-12
orange1.1g039814m	AT1G61800.1	glucose-6-phosphate/phosphate translocator 2	2.03189	2.35252e-14
orange1.1g047073m	AT3G06240.1	F-box family protein	2.02958	8.06839e-20
orange1.1g003076m	AT4G36360.1	beta-galactosidase 3	2.02467	2.17126e-19
orange1.1g035870m	AT3G23530.1	Cyclopropane-fatty-acyl-phospholipid synthase	2.02346	1.28686e-15
orange1.1g015986m	AT1G29980.1	Protein of unknown function, DUF642	2.01868	3.16146e-20
orange1.1g025749m	AT1G18250.2	Pathogenesis-related thaumatin superfamily protein	2.01767	1.91097e-14
orange1.1g005469m	AT5G54250.2	cyclic nucleotide-gated cation channel 4	2.01465	5.31151e-19
orange1.1g034269m	AT1G75750.1	GAST1 protein homolog 1	2.0139	9.31781e-16
orange1.1g022824m	AT2G42860.1		2.01309	2.04627e-22
orange1.1g009283m	AT4G22010.1	SKU5 similar 4	2.01219	1.12814e-14
orange1.1g029366m	AT1G23110.3		2.01164	2.29874e-14
orange1.1g020226m	AT3G24503.1	aldehyde dehydrogenase 2C4	2.00599	8.00312e-22
orange1.1g011730m	AT1G44350.1	IAA-leucine resistant (ILR)-like gene 6	2.00427	8.2994e-19
orange1.1g004396m	AT1G54570.1	Esterase/lipase/thioesterase family protein	2.00379	7.41308e-18
orange1.1g047491m	AT2G28500.1	LOB domain-containing protein 11	2.00368	6.37597e-20
orange1.1g026241m	AT3G05910.1	Pectinacetylesterase family protein	2.00259	7.82812e-20
orange1.1g012012m	AT5G54250.1	cyclic nucleotide-gated cation channel 4	2.00119	4.0704e-21
orange1.1g031267m			1.99952	2.50603e-12
orange1.1g002698m	AT2G42600.1	phosphoenolpyruvate carboxylase 2	1.99887	9.66361e-19
orange1.1g025316m	AT1G64980.1	Nucleotide-diphospho-sugar transferases superfamily protein	1.99811	5.93149e-19
orange1.1g011410m	AT4G32350.1	Regulator of Vps4 activity in the MVB pathway protein	1.99498	4.27275e-18
orange1.1g011407m	AT1G44350.1	IAA-leucine resistant (ILR)-like gene 6	1.99223	4.61219e-19
orange1.1g024546m	AT3G14770.1	Nodulin MtN3 family protein	1.99215	2.53063e-20
orange1.1g041521m	AT4G29780.1		1.99058	1.22792e-14
orange1.1g043024m	AT2G32190.2		1.99035	5.83924e-15
orange1.1g019027m	AT4G10490.1	2-oxoglutarate (2OG) and Fe(II)-dependent oxygenase superfamily protein	1.98818	1.2482e-21
orange1.1g044567m	AT3G48510.1		1.98695	8.79488e-18
orange1.1g042188m			1.98677	3.68227e-16
orange1.1g000171m	AT5G13000.1	glucan synthase-like 12	1.98393	8.93851e-17
orange1.1g011178m	AT4G22010.1	SKU5 similar 4	1.98145	1.08119e-14
orange1.1g013439m	AT5G12250.1	beta-6 tubulin	1.98115	1.83086e-16
orange1.1g026066m	AT2G25080.1	glutathione peroxidase 1	1.97873	2.03376e-19
orange1.1g029160m	AT5G54660.1	HSP20-like chaperones superfamily protein	1.97353	2.16878e-17
orange1.1g005404m	AT4G36360.1	beta-galactosidase 3	1.97073	4.88804e-18
orange1.1g028928m	AT1G70900.1		1.96975	2.10282e-17
orange1.1g004412m	AT5G53020.1	Ribonuclease P protein subunit P38-related	1.96741	1.69601e-18
orange1.1g026011m	AT2G25080.1	glutathione peroxidase 1	1.96345	1.06504e-17
orange1.1g024825m	AT4G11070.1	WRKY family transcription factor	1.96214	9.51334e-19
orange1.1g002259m	AT1G64060.1	respiratory burst oxidase protein F	1.96184	1.26569e-16
orange1.1g001369m	AT5G64740.1	cellulose synthase 6	1.95903	7.14772e-20
orange1.1g019737m	AT4G11070.1	WRKY family transcription factor	1.95452	1.89137e-18
orange1.1g017954m	AT5G63160.1	BTB and TAZ domain protein 1	1.95164	1.31747e-20
orange1.1g024950m	AT5G63160.1	BTB and TAZ domain protein 1	1.95036	1.21295e-20
orange1.1g029068m	AT1G19210.1	Integrase-type DNA-binding superfamily protein	1.94899	1.52559e-14
orange1.1g043511m	AT5G24090.1	chitinase A	1.94769	7.86528e-19
orange1.1g032527m			1.94635	7.6764e-20
orange1.1g014904m	AT3G24550.1	proline extensin-like receptor kinase 1	1.94631	4.33546e-15
orange1.1g015478m	AT3G24550.1	proline extensin-like receptor kinase 1	1.94608	5.03229e-19
orange1.1g025763m	AT1G23110.2		1.94597	7.35072e-14
orange1.1g011580m	AT1G77380.1	amino acid permease 3	1.94517	4.44262e-18
orange1.1g014226m	AT5G35630.1	glutamine synthetase 2	1.94468	3.10141e-18
orange1.1g035410m	AT5G14920.1	Gibberellin-regulated family protein	1.94396	7.10089e-17
orange1.1g006468m	AT4G36360.1	beta-galactosidase 3	1.94151	1.40112e-18
orange1.1g029999m	AT5G01300.1	PEBP (phosphatidylethanolamine-binding protein) family protein	1.93687	1.17244e-19
orange1.1g039929m	AT5G01750.2	Protein of unknown function (DUF567)	1.93443	2.46207e-19
orange1.1g040628m	AT3G22930.1	calmodulin-like 11	1.92988	9.08461e-20
orange1.1g043875m	AT5G62100.2	BCL-2-associated athanogene 2	1.92753	1.38218e-16
orange1.1g027420m	AT5G50100.1	Putative thiol-disulphide oxidoreductase DCC	1.92519	1.78262e-21
orange1.1g021627m	AT5G43300.1	PLC-like phosphodiesterases superfamily protein	1.92514	3.36766e-17
orange1.1g002112m	AT2G42600.1	phosphoenolpyruvate carboxylase 2	1.92209	1.709e-17
orange1.1g040563m	AT5G48150.1	GRAS family transcription factor	1.91747	1.17418e-19
orange1.1g004693m	AT3G62270.1	HCO3- transporter family	1.91628	5.74924e-17
orange1.1g030542m			1.91605	2.86549e-19
orange1.1g013478m	AT5G35630.1	glutamine synthetase 2	1.91353	2.51163e-15
orange1.1g027531m	AT3G55120.1	Chalcone-flavanone isomerase family protein	1.90472	3.7427e-19
orange1.1g003812m	AT5G53020.1	Ribonuclease P protein subunit P38-related	1.89902	3.62801e-16
orange1.1g006724m	AT2G37980.1	O-fucosyltransferase family protein	1.8989	6.37619e-18
orange1.1g031862m	AT4G40090.1	arabinogalactan protein 3	1.89602	1.35406e-19
orange1.1g014002m	AT5G35630.2	glutamine synthetase 2	1.89256	3.95165e-16
orange1.1g033251m	AT3G51030.1	thioredoxin H-type 1	1.8922	5.63e-19
orange1.1g036338m	AT5G64660.1	CYS, MET, PRO, and GLY protein 2	1.88759	4.29092e-17
orange1.1g047911m	AT3G25882.1	NIM1-interacting 2	1.88652	2.60959e-15
orange1.1g031389m	AT2G01300.1		1.8836	2.83275e-17
orange1.1g015356m	AT5G55730.2	FASCICLIN-like arabinogalactan 1	1.88338	1.36443e-14
orange1.1g032367m	AT5G04830.1	Nuclear transport factor 2 (NTF2) family protein	1.88327	4.9771e-14
orange1.1g020127m	AT4G10490.1	2-oxoglutarate (2OG) and Fe(II)-dependent oxygenase superfamily protein	1.88139	4.78598e-16
orange1.1g024686m	AT1G64680.1		1.87771	8.90092e-15
orange1.1g036871m	AT4G34135.1	UDP-glucosyltransferase 73B2	1.87735	1.59763e-21
orange1.1g037448m	AT1G10360.1	glutathione S-transferase TAU 18	1.87729	1.76996e-18
orange1.1g031863m	AT1G01470.1	Late embryogenesis abundant protein	1.87667	1.01761e-18
orange1.1g002360m	AT2G34930.1	disease resistance family protein / LRR family protein	1.87539	1.78562e-15
orange1.1g039175m	AT5G25840.1	Protein of unknown function (DUF1677)	1.87393	8.33991e-15
orange1.1g025667m	AT1G01720.1	NAC (No Apical Meristem) domain transcriptional regulator superfamily protein	1.87018	3.26158e-17
orange1.1g013546m	AT2G29990.1	alternative NAD(P)H dehydrogenase 2	1.86957	9.19888e-20
orange1.1g034302m	AT3G47070.1		1.86689	1.98493e-15
orange1.1g015339m	AT5G35960.1	Protein kinase family protein	1.86272	6.43212e-17
orange1.1g016706m	AT4G32890.1	GATA transcription factor 9	1.86173	1.09435e-17
orange1.1g011200m	AT1G28760.1	Uncharacterized conserved protein (DUF2215)	1.85921	1.02729e-16
orange1.1g006236m	AT2G40140.1	zinc finger (CCCH-type) family protein	1.85257	4.94078e-17
orange1.1g040120m	AT1G10370.1	Glutathione S-transferase family protein	1.85008	2.99692e-16
orange1.1g044704m	AT4G37450.1	arabinogalactan protein 18	1.84974	6.40259e-16
orange1.1g021905m	AT5G63160.1	BTB and TAZ domain protein 1	1.84566	1.48476e-21
orange1.1g031226m	AT1G18210.2	Calcium-binding EF-hand family protein	1.8449	4.53434e-14
orange1.1g026592m	AT1G69490.1	NAC-like, activated by AP3/PI	1.84362	1.84166e-16
orange1.1g017084m	AT1G44350.1	IAA-leucine resistant (ILR)-like gene 6	1.8422	5.10177e-15
orange1.1g036387m	AT5G23120.1	photosystem II stability/assembly factor, chloroplast (HCF136)	1.84162	4.05669e-15
orange1.1g007880m	AT5G54250.2	cyclic nucleotide-gated cation channel 4	1.84052	8.04495e-20
orange1.1g006169m	AT1G54570.1	Esterase/lipase/thioesterase family protein	1.84037	4.43728e-20
orange1.1g033908m	AT4G15880.1	Cysteine proteinases superfamily protein	1.83936	4.3018e-16
orange1.1g027636m	AT5G53370.1	pectin methylesterase PCR fragment F	1.83837	2.4704e-16
orange1.1g001382m	AT2G21770.1	cellulose synthase A9	1.83774	2.03196e-19
orange1.1g004261m	AT2G05920.1	Subtilase family protein	1.83735	4.19691e-15
orange1.1g026814m	AT5G38660.1	acclimation of photosynthesis to environment	1.83731	2.96009e-20
orange1.1g035557m	AT2G31790.1	UDP-Glycosyltransferase superfamily protein	1.83709	1.21713e-20
orange1.1g032269m	AT1G60950.1	2Fe-2S ferredoxin-like superfamily protein	1.83378	1.12712e-15
orange1.1g013209m	AT2G46210.1	Fatty acid/sphingolipid desaturase	1.83339	1.39237e-18
orange1.1g032375m	AT5G42380.1	calmodulin like 37	1.83275	5.42116e-17
orange1.1g041228m	AT3G59080.1	Eukaryotic aspartyl protease family protein	1.83044	5.03144e-19
orange1.1g013464m	AT3G02570.1	Mannose-6-phosphate isomerase, type I	1.82998	1.46089e-17
orange1.1g006194m	AT5G28540.1	heat shock protein 70 (Hsp 70) family protein	1.82415	9.95316e-18
orange1.1g024658m	AT4G27310.1	B-box type zinc finger family protein	1.82376	2.22965e-15
orange1.1g022937m	AT3G12320.1		1.82048	7.26953e-16
orange1.1g013225m	AT2G33710.2	Integrase-type DNA-binding superfamily protein	1.81805	6.36662e-17
orange1.1g045101m	AT1G01470.1	Late embryogenesis abundant protein	1.8179	4.61246e-13
orange1.1g014123m	AT2G33710.1	Integrase-type DNA-binding superfamily protein	1.81763	1.06147e-17
orange1.1g030585m	AT1G06980.1		1.81635	3.76708e-12
orange1.1g037233m	AT5G59845.1	Gibberellin-regulated family protein	1.81481	2.82977e-16
orange1.1g016516m	AT5G66560.1	Phototropic-responsive NPH3 family protein	1.80954	4.28194e-19
orange1.1g001056m	AT5G13630.1	magnesium-chelatase subunit chlH, chloroplast, putative / Mg-protoporphyrin IX chelatase, putative (CHLH)	1.80443	4.17178e-19
orange1.1g036310m	AT5G53420.1	CCT motif family protein	1.80174	4.61121e-19
orange1.1g039762m	AT5G02810.1	pseudo-response regulator 7	1.80108	1.40952e-16
orange1.1g032100m	AT1G53885.1	Protein of unknown function (DUF581)	1.79974	4.76573e-21
orange1.1g002117m	AT5G64740.1	cellulose synthase 6	1.79631	2.01065e-14
orange1.1g009010m	AT2G30070.1	potassium transporter 1	1.7949	9.24098e-20
orange1.1g023197m	AT1G69490.1	NAC-like, activated by AP3/PI	1.79489	3.69066e-19
orange1.1g009924m	AT1G70300.1	K+ uptake permease 6	1.79328	1.59355e-20
orange1.1g016635m	AT5G51460.2	Haloacid dehalogenase-like hydrolase (HAD) superfamily protein	1.78398	4.91674e-17
orange1.1g020089m	AT1G31130.1		1.78301	9.59184e-15
orange1.1g036519m	AT2G43820.1	UDP-glucosyltransferase 74F2	1.78008	9.7202e-17
orange1.1g027334m	AT5G01750.2	Protein of unknown function (DUF567)	1.7784	1.07132e-13
orange1.1g032053m			1.77838	2.78136e-19
orange1.1g017853m	AT2G23790.1	Protein of unknown function (DUF607)	1.77476	2.02567e-08
orange1.1g029590m	AT3G14770.1	Nodulin MtN3 family protein	1.7712	1.99435e-20
orange1.1g008366m	AT3G09220.1	laccase 7	1.77087	3.69906e-19
orange1.1g039787m	AT2G45550.1	cytochrome P450, family 76, subfamily C, polypeptide 4	1.77079	3.3282e-06
orange1.1g032573m	AT5G07250.1	RHOMBOID-like protein 3	1.77073	2.45232e-20
orange1.1g022773m	AT5G22250.1	Polynucleotidyl transferase, ribonuclease H-like superfamily protein	1.77023	1.44412e-17
orange1.1g012199m	AT5G45340.1	cytochrome P450, family 707, subfamily A, polypeptide 3	1.76976	8.18442e-16
orange1.1g019254m	AT2G17230.1	EXORDIUM like 5	1.76525	5.22141e-18
orange1.1g030546m	AT4G31290.1	ChaC-like family protein	1.76354	1.03698e-16
orange1.1g001373m	AT2G21770.1	cellulose synthase A9	1.7633	2.18245e-16
orange1.1g046359m	AT2G17230.1	EXORDIUM like 5	1.76233	1.66072e-16
orange1.1g014952m	AT1G51680.1	4-coumarate:CoA ligase 1	1.75916	2.28047e-17
orange1.1g019545m	AT3G25805.1		1.75914	1.48279e-20
orange1.1g041815m	AT5G02500.1	heat shock cognate protein 70-1	1.75887	3.17016e-18
orange1.1g009385m	AT2G29670.1	Tetratricopeptide repeat (TPR)-like superfamily protein	1.75717	3.304e-19
orange1.1g016941m	AT5G53870.1	early nodulin-like protein 1	1.75621	1.19786e-13
orange1.1g039784m	AT5G59845.1	Gibberellin-regulated family protein	1.75529	1.62819e-15
orange1.1g038830m	AT1G05680.1	Uridine diphosphate glycosyltransferase 74E2	1.75488	3.72976e-19
orange1.1g027210m	AT2G35980.1	Late embryogenesis abundant (LEA) hydroxyproline-rich glycoprotein family	1.75485	1.53686e-20
orange1.1g034628m			1.7534	1.04307e-18
orange1.1g013591m	AT5G51760.1	Protein phosphatase 2C family protein	1.7524	6.23923e-14
orange1.1g009398m	AT2G03220.1	fucosyltransferase 1	1.75195	1.07453e-15
orange1.1g025216m	AT1G80840.1	WRKY DNA-binding protein 40	1.75035	9.35878e-21
orange1.1g014706m	AT1G17050.1	solanesyl diphosphate synthase 2	1.74941	9.24399e-17
orange1.1g020831m	AT1G80840.1	WRKY DNA-binding protein 40	1.74839	7.19533e-16
orange1.1g047489m	AT3G24503.1	aldehyde dehydrogenase 2C4	1.74629	4.12919e-18
orange1.1g019600m	AT4G08170.2	Inositol 1,3,4-trisphosphate 5/6-kinase family protein	1.74574	5.05577e-18
orange1.1g006139m	AT1G01060.4	Homeodomain-like superfamily protein	1.74475	1.51882e-14
orange1.1g006725m	AT1G54570.1	Esterase/lipase/thioesterase family protein	1.74402	1.3109e-18
orange1.1g016003m	AT5G53750.1	CBS domain-containing protein	1.74292	3.10569e-18
orange1.1g033922m	AT3G52360.1		1.74225	3.10562e-16
orange1.1g023956m	AT5G01600.1	ferretin 1	1.74197	9.89148e-16
orange1.1g040969m	AT5G62100.2	BCL-2-associated athanogene 2	1.7393	2.16838e-18
orange1.1g009689m	AT1G44446.1	Pheophorbide a oxygenase family protein with Rieske [2Fe-2S] domain	1.73904	6.89068e-17
orange1.1g016222m	AT4G26850.1	mannose-1-phosphate guanylyltransferase (GDP)s;GDP-galactose:mannose-1-phosphate guanylyltransferases;GDP-galactose:glucose-1-phosphate guanylyltransferases;GDP-galactose:myoinositol-1-phosphate guanylyltransferases;glucose-1-phosphate guanylyltransferase	1.739	5.14524e-17
orange1.1g022178m	AT3G29240.1	Protein of unknown function (DUF179)	1.7385	2.43547e-20
orange1.1g017058m	AT1G44446.1	Pheophorbide a oxygenase family protein with Rieske [2Fe-2S] domain	1.73685	4.26865e-14
orange1.1g013481m	AT2G33710.1	Integrase-type DNA-binding superfamily protein	1.73595	9.44351e-21
orange1.1g027695m	AT4G08170.2	Inositol 1,3,4-trisphosphate 5/6-kinase family protein	1.73375	1.263e-18
orange1.1g007674m	AT3G45140.1	lipoxygenase 2	1.73283	1.10732e-18
orange1.1g030316m	AT5G04830.1	Nuclear transport factor 2 (NTF2) family protein	1.73042	2.74534e-07
orange1.1g002425m	AT2G21770.1	cellulose synthase A9	1.73022	5.3748e-19
orange1.1g000713m	AT3G59140.1	multidrug resistance-associated protein 14	1.72963	6.05529e-19
orange1.1g046917m	AT1G08990.1	plant glycogenin-like starch initiation protein 5	1.72951	6.60572e-19
orange1.1g024844m	AT5G01600.1	ferretin 1	1.72776	1.81563e-18
orange1.1g004670m	AT1G70300.1	K+ uptake permease 6	1.72709	1.14476e-18
orange1.1g011775m	AT3G55580.1	Regulator of chromosome condensation (RCC1) family protein	1.72658	1.0609e-17
orange1.1g031051m	AT5G49480.1	Ca2+-binding protein 1	1.72501	1.03762e-16
orange1.1g003585m	AT4G36360.1	beta-galactosidase 3	1.72459	9.65674e-19
orange1.1g024006m	AT4G08170.2	Inositol 1,3,4-trisphosphate 5/6-kinase family protein	1.72386	4.80552e-18
orange1.1g040213m	AT2G35060.1	K+ uptake permease 11	1.72365	5.48828e-20
orange1.1g012827m	AT4G26850.1	mannose-1-phosphate guanylyltransferase (GDP)s;GDP-galactose:mannose-1-phosphate guanylyltransferases;GDP-galactose:glucose-1-phosphate guanylyltransferases;GDP-galactose:myoinositol-1-phosphate guanylyltransferases;glucose-1-phosphate guanylyltransferase	1.71915	6.92888e-09
orange1.1g025038m	AT2G45130.1	SPX domain gene 3	1.71898	4.60001e-15
orange1.1g024464m	AT1G59640.1	BIG PETAL P	1.71824	5.08908e-13
orange1.1g033544m	AT2G38540.1	lipid transfer protein 1	1.7175	2.24998e-18
orange1.1g004007m	AT1G70300.1	K+ uptake permease 6	1.71731	3.41149e-15
orange1.1g024316m	AT2G23620.1	methyl esterase 1	1.71678	9.85284e-19
orange1.1g004710m	AT1G70300.1	K+ uptake permease 6	1.7167	5.92452e-20
orange1.1g031483m	AT5G14750.1	myb domain protein 66	1.71649	9.88634e-18
orange1.1g013818m	AT1G44446.1	Pheophorbide a oxygenase family protein with Rieske [2Fe-2S] domain	1.71471	3.20079e-20
orange1.1g031172m	AT2G41475.1	Embryo-specific protein 3, (ATS3)	1.71127	4.01241e-20
orange1.1g016586m	AT1G76490.1	hydroxy methylglutaryl CoA reductase 1	1.71093	5.26829e-14
orange1.1g033165m	AT2G23970.1	Class I glutamine amidotransferase-like superfamily protein	1.70995	1.90795e-17
orange1.1g019319m	AT4G08170.2	Inositol 1,3,4-trisphosphate 5/6-kinase family protein	1.70847	4.46163e-07
orange1.1g024065m	AT2G23620.1	methyl esterase 1	1.7059	2.5521e-15
orange1.1g041305m	AT1G10370.1	Glutathione S-transferase family protein	1.70539	1.08489e-15
orange1.1g003649m	AT4G36360.1	beta-galactosidase 3	1.70436	8.02816e-19
orange1.1g009406m	AT1G44446.1	Pheophorbide a oxygenase family protein with Rieske [2Fe-2S] domain	1.70424	5.9887e-20
orange1.1g036245m	AT2G46330.1	arabinogalactan protein 16	1.70228	1.97335e-19
orange1.1g026095m	AT3G21150.1	B-box 32	1.70219	9.81391e-20
orange1.1g032752m			1.70198	1.58224e-15
orange1.1g022410m	AT3G62260.2	Protein phosphatase 2C family protein	1.69922	6.75731e-18
orange1.1g012162m	AT1G18660.1	zinc finger (C3HC4-type RING finger) family protein	1.69586	7.72947e-18
orange1.1g007149m	AT1G28130.1	Auxin-responsive GH3 family protein	1.69574	1.02482e-16
orange1.1g043668m	AT5G06390.1	FASCICLIN-like arabinogalactan protein 17 precursor	1.69291	1.1577e-19
orange1.1g014627m	AT1G17050.1	solanesyl diphosphate synthase 2	1.69269	3.65365e-18
orange1.1g034459m	AT1G32928.1		1.6922	4.69789e-14
orange1.1g026707m	AT2G43820.1	UDP-glucosyltransferase 74F2	1.69193	1.11625e-17
orange1.1g038161m	AT2G38905.1	Low temperature and salt responsive protein family	1.69137	3.50944e-20
orange1.1g011050m	AT1G18660.1	zinc finger (C3HC4-type RING finger) family protein	1.69108	2.57563e-19
orange1.1g002925m	AT4G01970.1	stachyose synthase	1.69008	6.71499e-18
orange1.1g032842m	AT1G70670.1	Caleosin-related family protein	1.68937	1.2835e-16
orange1.1g042074m	AT1G72510.1	Protein of unknown function (DUF1677)	1.68652	1.87541e-19
orange1.1g007806m	AT5G52300.1	CAP160 protein	1.6838	5.90279e-14
orange1.1g020203m	AT5G06860.1	polygalacturonase inhibiting protein 1	1.68374	3.27892e-17
orange1.1g038669m	AT1G27730.1	salt tolerance zinc finger	1.6832	4.54757e-13
orange1.1g039120m	AT5G20250.4	Raffinose synthase family protein	1.68176	2.81724e-13
orange1.1g035431m	AT5G14920.1	Gibberellin-regulated family protein	1.67939	1.25651e-17
orange1.1g031044m	AT5G61660.1	glycine-rich protein	1.67709	2.45232e-20
orange1.1g012291m	AT1G10740.3	alpha/beta-Hydrolases superfamily protein	1.67448	4.19253e-15
orange1.1g006532m	AT5G14760.1	L-aspartate oxidase	1.67227	2.96739e-19
orange1.1g024344m	AT1G59640.1	BIG PETAL P	1.67081	5.66655e-18
orange1.1g047704m	AT1G29290.1		1.66858	4.67146e-19
orange1.1g035250m			1.66855	1.82539e-15
orange1.1g015969m	AT3G21690.1	MATE efflux family protein	1.66468	2.72322e-20
orange1.1g028820m	AT3G53620.1	pyrophosphorylase 4	1.66292	1.31785e-17
orange1.1g028784m	AT3G50770.1	calmodulin-like 41	1.66191	3.19331e-19
orange1.1g025156m	AT1G01720.1	NAC (No Apical Meristem) domain transcriptional regulator superfamily protein	1.66181	1.97237e-18
orange1.1g019136m			1.66178	2.28037e-18
orange1.1g004765m	AT5G03650.1	starch branching enzyme 2.2	1.6591	3.32679e-14
orange1.1g035241m			1.65844	1.21551e-17
orange1.1g025616m	AT5G53030.1		1.658	3.26671e-15
orange1.1g034686m	AT2G23620.1	methyl esterase 1	1.6576	3.33498e-18
orange1.1g000901m	AT3G59140.1	multidrug resistance-associated protein 14	1.65753	5.55656e-21
orange1.1g004722m	AT2G30070.1	potassium transporter 1	1.65735	2.59888e-15
orange1.1g034767m	AT5G18150.1	Methyltransferase-related protein	1.65731	1.98783e-16
orange1.1g048393m	AT1G05680.1	Uridine diphosphate glycosyltransferase 74E2	1.65624	4.54785e-16
orange1.1g009210m	AT5G54250.2	cyclic nucleotide-gated cation channel 4	1.65456	1.21956e-16
orange1.1g042145m	AT4G10490.1	2-oxoglutarate (2OG) and Fe(II)-dependent oxygenase superfamily protein	1.65297	2.42007e-18
orange1.1g033523m	AT1G78410.1	VQ motif-containing protein	1.65277	3.44069e-18
orange1.1g016039m	AT2G37040.1	PHE ammonia lyase 1	1.65074	2.8403e-17
orange1.1g021910m	AT1G01720.1	NAC (No Apical Meristem) domain transcriptional regulator superfamily protein	1.65043	2.4523e-14
orange1.1g015101m	AT1G44446.1	Pheophorbide a oxygenase family protein with Rieske [2Fe-2S] domain	1.64901	3.92537e-18
orange1.1g022172m	AT3G29240.2	Protein of unknown function (DUF179)	1.64476	1.68131e-18
orange1.1g027276m	AT4G31290.1	ChaC-like family protein	1.64441	2.57798e-17
orange1.1g009669m	AT4G16760.1	acyl-CoA oxidase 1	1.64428	5.22141e-18
orange1.1g028653m	AT3G50830.1	cold-regulated 413-plasma membrane 2	1.64408	5.4694e-17
orange1.1g003436m	AT3G46290.1	hercules receptor kinase 1	1.6417	2.12228e-13
orange1.1g022744m	AT2G43820.1	UDP-glucosyltransferase 74F2	1.63982	1.12023e-13
orange1.1g006397m	AT5G14760.1	L-aspartate oxidase	1.63847	1.74288e-17
orange1.1g041681m	AT2G29090.2	cytochrome P450, family 707, subfamily A, polypeptide 2	1.63826	8.55359e-17
orange1.1g012194m	AT2G43840.2	UDP-glycosyltransferase 74 F1	1.63751	3.52759e-20
orange1.1g024469m	AT2G23620.1	methyl esterase 1	1.63712	3.95684e-17
orange1.1g005610m	AT3G44830.1	Lecithin:cholesterol acyltransferase family protein	1.63652	3.46583e-19
orange1.1g006385m	AT5G14760.1	L-aspartate oxidase	1.6336	3.36179e-18
orange1.1g020275m	AT3G25900.1	Homocysteine S-methyltransferase family protein	1.63298	2.7304e-18
orange1.1g003226m	AT5G03650.1	starch branching enzyme 2.2	1.6323	1.58673e-17
orange1.1g004262m	AT1G01060.4	Homeodomain-like superfamily protein	1.63156	2.26807e-18
orange1.1g047967m	AT5G49480.1	Ca2+-binding protein 1	1.63103	4.5617e-18
orange1.1g004448m	AT2G42600.1	phosphoenolpyruvate carboxylase 2	1.62994	9.56067e-16
orange1.1g009698m	AT1G12240.1	Glycosyl hydrolases family 32 protein	1.62988	2.56304e-18
orange1.1g008634m	AT4G23180.1	cysteine-rich RLK (RECEPTOR-like protein kinase) 10	1.62877	6.81613e-20
orange1.1g024425m	AT3G29575.4	ABI five binding protein 3	1.62818	1.63007e-12
orange1.1g045630m	AT4G26850.1	mannose-1-phosphate guanylyltransferase (GDP)s;GDP-galactose:mannose-1-phosphate guanylyltransferases;GDP-galactose:glucose-1-phosphate guanylyltransferases;GDP-galactose:myoinositol-1-phosphate guanylyltransferases;glucose-1-phosphate guanylyltransferase	1.62764	1.2551e-17
orange1.1g032017m	AT4G09030.1	arabinogalactan protein 10	1.62762	1.0715e-17
orange1.1g005621m	AT3G55550.1	Concanavalin A-like lectin protein kinase family protein	1.62597	4.69578e-16
orange1.1g030911m	AT1G31200.1	phloem protein 2-A9	1.62567	4.47788e-18
orange1.1g010561m	AT3G21690.1	MATE efflux family protein	1.62254	4.44793e-16
orange1.1g026372m	AT3G16990.1	Haem oxygenase-like, multi-helical	1.6222	1.52408e-14
orange1.1g031056m	AT2G41475.1	Embryo-specific protein 3, (ATS3)	1.62131	4.86835e-17
orange1.1g036483m	AT1G69730.1	Wall-associated kinase family protein	1.62128	1.92187e-16
orange1.1g038309m	AT1G22710.1	sucrose-proton symporter 2	1.62106	1.35206e-19
orange1.1g006523m	AT1G12240.1	Glycosyl hydrolases family 32 protein	1.61924	7.11509e-19
orange1.1g028161m	AT5G01600.1	ferretin 1	1.61876	3.36766e-17
orange1.1g032006m	AT4G15880.1	Cysteine proteinases superfamily protein	1.61864	1.37724e-16
orange1.1g041444m	AT4G34135.1	UDP-glucosyltransferase 73B2	1.61736	1.06147e-17
orange1.1g031656m			1.61659	8.33991e-15
orange1.1g026416m	AT3G16990.1	Haem oxygenase-like, multi-helical	1.61574	3.29408e-13
orange1.1g028608m	AT5G50100.1	Putative thiol-disulphide oxidoreductase DCC	1.61348	5.76227e-20
orange1.1g023353m	AT3G15820.1	phosphatidic acid phosphatase-related / PAP2-related	1.61275	1.28348e-18
orange1.1g009077m	AT3G21240.1	4-coumarate:CoA ligase 2	1.61097	2.69038e-18
orange1.1g030927m	AT1G01720.1	NAC (No Apical Meristem) domain transcriptional regulator superfamily protein	1.61061	3.64638e-20
orange1.1g038672m	AT1G72510.1	Protein of unknown function (DUF1677)	1.60975	1.36899e-15
orange1.1g030062m	AT4G28660.1	photosystem II reaction center PSB28 protein	1.60703	5.70237e-19
orange1.1g007944m	AT2G30520.1	Phototropic-responsive NPH3 family protein	1.60667	5.43062e-18
orange1.1g036056m	AT2G28900.1	outer plastid envelope protein 16-1	1.60583	2.8916e-17
orange1.1g038845m	AT2G27035.1	early nodulin-like protein 20	1.60519	8.48774e-16
orange1.1g042954m	AT5G24470.1	pseudo-response regulator 5	1.60362	6.03227e-16
orange1.1g016721m	AT5G26030.2	ferrochelatase 1	1.60203	4.14442e-19
orange1.1g003230m	AT5G03650.1	starch branching enzyme 2.2	1.6	1.71215e-14
orange1.1g041325m	AT1G24130.1	Transducin/WD40 repeat-like superfamily protein	1.59986	7.63186e-18
orange1.1g010738m	AT1G44446.3	Pheophorbide a oxygenase family protein with Rieske [2Fe-2S] domain	1.59837	4.07123e-18
orange1.1g003104m	AT5G36930.2	Disease resistance protein (TIR-NBS-LRR class) family	1.59604	3.61756e-12
orange1.1g024667m	AT4G08170.2	Inositol 1,3,4-trisphosphate 5/6-kinase family protein	1.59483	6.066e-15
orange1.1g015447m	AT5G66920.1	SKU5 similar 17	1.59346	2.07185e-17
orange1.1g023190m	AT1G01720.1	NAC (No Apical Meristem) domain transcriptional regulator superfamily protein	1.59281	4.1952e-18
orange1.1g031133m	AT3G10120.1		1.59117	1.13491e-18
orange1.1g018833m	AT4G25000.1	alpha-amylase-like	1.59086	9.23909e-18
orange1.1g029499m	AT3G28210.1	zinc finger (AN1-like) family protein	1.59032	9.24844e-16
orange1.1g028898m	AT1G19180.2	jasmonate-zim-domain protein 1	1.58893	3.6794e-17
orange1.1g011933m	AT1G76490.1	hydroxy methylglutaryl CoA reductase 1	1.58878	9.97771e-18
orange1.1g004618m	AT1G01060.4	Homeodomain-like superfamily protein	1.58875	5.55947e-20
orange1.1g034217m	AT5G13220.3	jasmonate-zim-domain protein 10	1.58858	2.26806e-18
orange1.1g003474m	AT5G03650.1	starch branching enzyme 2.2	1.58831	8.48079e-17
orange1.1g029382m	AT5G07250.1	RHOMBOID-like protein 3	1.58819	1.11965e-16
orange1.1g019857m	AT5G08640.1	flavonol synthase 1	1.58745	3.978e-16
orange1.1g009176m	AT2G30300.1	Major facilitator superfamily protein	1.58712	4.51254e-18
orange1.1g007177m	AT2G42880.1	MAP kinase 20	1.58657	1.72004e-19
orange1.1g015753m	AT4G14580.1	CBL-interacting protein kinase 4	1.58548	9.24068e-16
orange1.1g012648m	AT2G29670.1	Tetratricopeptide repeat (TPR)-like superfamily protein	1.58476	1.25767e-18
orange1.1g027403m	AT3G62040.1	Haloacid dehalogenase-like hydrolase (HAD) superfamily protein	1.58314	1.19119e-14
orange1.1g001705m	AT4G10120.2	Sucrose-phosphate synthase family protein	1.58314	1.14466e-13
orange1.1g008485m	AT1G02810.1	Plant invertase/pectin methylesterase inhibitor superfamily	1.58294	1.37506e-19
orange1.1g018942m	AT5G62520.1	similar to RCD one 5	1.58162	2.46018e-17
orange1.1g017112m	AT5G03260.1	laccase 11	1.58155	3.18518e-17
orange1.1g040997m	AT3G02100.1	UDP-Glycosyltransferase superfamily protein	1.58053	7.79653e-20
orange1.1g003390m	AT5G03650.1	starch branching enzyme 2.2	1.57974	1.12015e-16
orange1.1g001801m	AT2G34930.1	disease resistance family protein / LRR family protein	1.57963	9.176e-19
orange1.1g042461m	AT3G29635.1	HXXXD-type acyl-transferase family protein	1.57935	6.71487e-17
orange1.1g022955m	AT5G56980.1		1.57878	4.67861e-17
orange1.1g009177m	AT2G30520.1	Phototropic-responsive NPH3 family protein	1.57842	3.81627e-16
orange1.1g031232m	AT1G73540.1	nudix hydrolase homolog 21	1.57788	9.73558e-20
orange1.1g046732m	AT5G12010.1		1.57652	1.72886e-16
orange1.1g004829m	AT3G27960.1	Tetratricopeptide repeat (TPR)-like superfamily protein	1.57587	1.42754e-17
orange1.1g030176m	AT5G26667.3	P-loop containing nucleoside triphosphate hydrolases superfamily protein	1.57137	5.47011e-15
orange1.1g030041m	AT4G27435.1	Protein of unknown function (DUF1218)	1.56751	2.86721e-16
orange1.1g004715m	AT1G01060.4	Homeodomain-like superfamily protein	1.56332	6.76154e-17
orange1.1g001374m	AT1G47900.1	Plant protein of unknown function (DUF869)	1.5626	1.00459e-15
orange1.1g011895m	AT5G55180.2	O-Glycosyl hydrolases family 17 protein	1.56257	4.33976e-15
orange1.1g018800m	AT5G62520.1	similar to RCD one 5	1.56235	9.80551e-17
orange1.1g021734m	AT1G61260.1	Protein of unknown function (DUF761)	1.56074	2.89636e-17
orange1.1g015832m	AT2G30020.1	Protein phosphatase 2C family protein	1.56021	2.23778e-20
orange1.1g014447m	AT4G25000.1	alpha-amylase-like	1.56011	5.89041e-18
orange1.1g032422m	AT4G33040.1	Thioredoxin superfamily protein	1.55833	2.02712e-12
orange1.1g042170m	AT4G01950.1	glycerol-3-phosphate acyltransferase 3	1.55626	7.11249e-14
orange1.1g007064m	AT2G42880.1	MAP kinase 20	1.55204	1.76996e-18
orange1.1g015965m	AT4G38470.1	ACT-like protein tyrosine kinase family protein	1.55005	2.22208e-17
orange1.1g019284m	AT2G42750.1	DNAJ heat shock N-terminal domain-containing protein	1.54953	4.43207e-18
orange1.1g046214m	AT5G10695.1		1.5493	3.08687e-14
orange1.1g029066m	AT4G31290.1	ChaC-like family protein	1.54774	7.08252e-15
orange1.1g041340m	AT2G34770.1	fatty acid hydroxylase 1	1.54609	6.72655e-18
orange1.1g005321m	AT5G52640.1	heat shock protein 90.1	1.54586	2.31102e-13
orange1.1g009233m	AT1G44446.1	Pheophorbide a oxygenase family protein with Rieske [2Fe-2S] domain	1.54306	3.94682e-13
orange1.1g004253m	AT5G03650.1	starch branching enzyme 2.2	1.54238	3.17518e-16
orange1.1g001773m	AT1G47900.1	Plant protein of unknown function (DUF869)	1.54125	2.39552e-14
orange1.1g034591m	AT3G57450.1		1.54101	4.64334e-19
orange1.1g012389m	AT1G12240.1	Glycosyl hydrolases family 32 protein	1.54086	2.40563e-18
orange1.1g032767m	AT1G70670.1	Caleosin-related family protein	1.54084	3.49782e-13
orange1.1g004438m	AT2G16500.1	arginine decarboxylase 1	1.54044	1.95408e-14
orange1.1g026406m	AT3G16990.1	Haem oxygenase-like, multi-helical	1.54022	1.74244e-17
orange1.1g041119m	AT5G11590.1	Integrase-type DNA-binding superfamily protein	1.53954	6.29977e-18
orange1.1g004605m	AT5G63810.1	beta-galactosidase 10	1.53939	1.62608e-16
orange1.1g009706m	AT4G23180.1	cysteine-rich RLK (RECEPTOR-like protein kinase) 10	1.53838	3.76555e-18
orange1.1g013005m	AT4G14580.1	CBL-interacting protein kinase 4	1.53758	7.18837e-12
orange1.1g028210m	AT2G21490.1	dehydrin LEA	1.53712	7.35727e-13
orange1.1g008171m	AT4G38470.1	ACT-like protein tyrosine kinase family protein	1.53707	2.27348e-18
orange1.1g028947m	AT1G53670.1	methionine sulfoxide reductase B 1	1.53596	5.69887e-18
orange1.1g007159m	AT4G00370.1	Major facilitator superfamily protein	1.53562	1.25149e-17
orange1.1g027614m	AT2G38640.1	Protein of unknown function (DUF567)	1.53562	3.88028e-17
orange1.1g005156m	AT4G23180.1	cysteine-rich RLK (RECEPTOR-like protein kinase) 10	1.53526	1.23492e-16
orange1.1g013420m	AT4G24230.6	acyl-CoA-binding domain 3	1.53452	1.28367e-19
orange1.1g011752m	AT3G47500.1	cycling DOF factor 3	1.53416	2.93433e-19
orange1.1g045040m	AT1G65690.1	Late embryogenesis abundant (LEA) hydroxyproline-rich glycoprotein family	1.53189	1.95931e-18
orange1.1g037850m	AT2G20142.1	Toll-Interleukin-Resistance (TIR) domain family protein	1.53095	5.63706e-16
orange1.1g013875m	AT5G03260.1	laccase 11	1.52973	4.31165e-17
orange1.1g031102m	AT1G78995.1		1.52917	5.98965e-20
orange1.1g036289m	AT4G39700.1	Heavy metal transport/detoxification superfamily protein	1.52906	3.08434e-19
orange1.1g005135m	AT4G34710.2	arginine decarboxylase 2	1.52845	3.7427e-19
orange1.1g008070m	AT4G00370.1	Major facilitator superfamily protein	1.52744	4.06132e-18
orange1.1g002454m	AT2G29120.1	glutamate receptor 2.7	1.52709	6.65349e-18
orange1.1g030625m	AT3G50685.1		1.52699	1.9222e-17
orange1.1g039683m	AT4G15530.5	pyruvate orthophosphate dikinase	1.52657	1.70861e-19
orange1.1g022674m	AT5G11790.1	N-MYC downregulated-like 2	1.52556	2.87935e-16
orange1.1g044331m	AT1G22110.1	structural constituent of ribosome	1.52303	7.42055e-17
orange1.1g007050m	AT2G42880.1	MAP kinase 20	1.52301	4.85527e-19
orange1.1g005871m	AT4G23180.1	cysteine-rich RLK (RECEPTOR-like protein kinase) 10	1.5228	1.83375e-18
orange1.1g008484m	AT5G03260.1	laccase 11	1.52229	1.79019e-17
orange1.1g030165m	AT4G03520.1	Thioredoxin superfamily protein	1.52195	2.13248e-15
orange1.1g011423m	AT1G76490.1	hydroxy methylglutaryl CoA reductase 1	1.5199	4.31048e-17
orange1.1g047662m	AT3G02100.1	UDP-Glycosyltransferase superfamily protein	1.51958	1.1272e-13
orange1.1g026281m	AT3G17120.2		1.51666	2.70729e-18
orange1.1g028962m	AT4G28660.1	photosystem II reaction center PSB28 protein	1.5165	5.49171e-14
orange1.1g019012m	AT1G65560.1	Zinc-binding dehydrogenase family protein	1.51534	3.29549e-14
orange1.1g026124m	AT2G31380.1	salt tolerance homologue	1.51033	1.48648e-18
orange1.1g036405m	AT1G53540.1	HSP20-like chaperones superfamily protein	1.50767	9.30477e-14
orange1.1g010425m	AT3G21240.1	4-coumarate:CoA ligase 2	1.50604	5.45695e-15
orange1.1g010680m	AT4G38470.1	ACT-like protein tyrosine kinase family protein	1.50471	1.1741e-18
orange1.1g044166m	AT1G65900.1		1.50454	4.12988e-19
orange1.1g011035m	AT5G65380.1	MATE efflux family protein	1.50363	1.10704e-18
orange1.1g031903m	AT4G14640.1	calmodulin 8	1.50295	7.84602e-17
orange1.1g028812m	AT2G43290.1	Calcium-binding EF-hand family protein	1.50291	5.26603e-12
orange1.1g034220m	AT2G20142.1	Toll-Interleukin-Resistance (TIR) domain family protein	1.50153	1.70542e-13
orange1.1g004565m	AT5G35370.1	S-locus lectin protein kinase family protein	1.50045	1.31476e-15
orange1.1g018817m	AT2G36690.1	2-oxoglutarate (2OG) and Fe(II)-dependent oxygenase superfamily protein	1.49991	6.36245e-18
orange1.1g022144m	AT5G67300.1	myb domain protein r1	1.49953	3.37913e-15
orange1.1g009242m	AT5G66920.1	SKU5 similar 17	1.49949	2.85607e-12
orange1.1g042267m	AT5G54160.1	O-methyltransferase 1	1.49937	4.74077e-16
orange1.1g004525m	AT5G63810.1	beta-galactosidase 10	1.49779	2.06497e-16
orange1.1g048132m	AT3G50610.1		1.4969	1.78284e-17
orange1.1g007247m	AT1G32900.1	UDP-Glycosyltransferase superfamily protein	1.49675	1.12644e-19
orange1.1g039582m	AT3G02470.4	S-adenosylmethionine decarboxylase	1.49648	4.59642e-18
orange1.1g025028m	AT1G64680.1		1.49444	4.78824e-16
orange1.1g031145m	AT5G38660.1	acclimation of photosynthesis to environment	1.49402	1.28367e-19
orange1.1g023582m	AT5G49630.1	amino acid permease 6	1.49328	1.49987e-13
orange1.1g011823m	AT4G16600.1	Nucleotide-diphospho-sugar transferases superfamily protein	1.49271	4.49884e-15
orange1.1g025281m	AT5G62100.2	BCL-2-associated athanogene 2	1.49187	1.32153e-16
orange1.1g021923m	AT1G76570.1	Chlorophyll A-B binding family protein	1.49097	2.14437e-15
orange1.1g007224m	AT1G32900.1	UDP-Glycosyltransferase superfamily protein	1.49084	1.47064e-15
orange1.1g044803m	AT1G21550.1	Calcium-binding EF-hand family protein	1.49031	1.74628e-15
orange1.1g029879m	AT2G20830.2	transferases;folic acid binding	1.49025	4.08682e-19
orange1.1g019446m	AT5G12840.4	nuclear factor Y, subunit A1	1.48933	1.62763e-18
orange1.1g027174m	AT5G11790.1	N-MYC downregulated-like 2	1.48901	2.27348e-18
orange1.1g007212m	AT1G32900.1	UDP-Glycosyltransferase superfamily protein	1.48821	5.43051e-15
orange1.1g026946m	AT2G20830.1	transferases;folic acid binding	1.48657	1.79849e-10
orange1.1g005334m	AT5G67360.1	Subtilase family protein	1.48651	8.36329e-15
orange1.1g047753m	AT4G02500.1	UDP-xylosyltransferase 2	1.48601	1.40607e-17
orange1.1g041099m	AT1G28310.2	Dof-type zinc finger DNA-binding family protein	1.48595	8.7763e-19
orange1.1g046231m	AT5G49600.1	Protein of unknown function, DUF538	1.48564	5.25636e-17
orange1.1g004265m	AT5G67090.1	Subtilisin-like serine endopeptidase family protein	1.4849	1.08096e-14
orange1.1g012892m	AT5G10770.1	Eukaryotic aspartyl protease family protein	1.4844	4.2475e-18
orange1.1g017322m	AT3G17860.1	jasmonate-zim-domain protein 3	1.48329	7.70582e-14
orange1.1g028408m	AT1G53670.1	methionine sulfoxide reductase B 1	1.48113	2.92287e-16
orange1.1g046829m	AT3G03520.1	non-specific phospholipase C3	1.48052	1.61675e-18
orange1.1g016235m	AT1G76570.1	Chlorophyll A-B binding family protein	1.47974	1.50383e-19
orange1.1g026695m	AT1G52560.1	HSP20-like chaperones superfamily protein	1.47825	2.93464e-13
orange1.1g046667m	AT2G38940.1	phosphate transporter 1;4	1.47787	4.67861e-17
orange1.1g020098m	AT1G06690.1	NAD(P)-linked oxidoreductase superfamily protein	1.4763	5.61926e-14
orange1.1g017861m	AT1G06690.1	NAD(P)-linked oxidoreductase superfamily protein	1.47564	4.33819e-16
orange1.1g021569m	AT1G06690.1	NAD(P)-linked oxidoreductase superfamily protein	1.47501	7.44951e-17
orange1.1g018530m	AT1G06690.1	NAD(P)-linked oxidoreductase superfamily protein	1.47497	1.37806e-18
orange1.1g002458m	AT5G36930.2	Disease resistance protein (TIR-NBS-LRR class) family	1.47455	1.44619e-18
orange1.1g032429m	AT1G23040.1	hydroxyproline-rich glycoprotein family protein	1.47436	2.04533e-18
orange1.1g027826m	AT2G45360.1	Protein of unknown function (DUF1442)	1.47328	1.50025e-14
orange1.1g034509m	AT3G57450.1		1.4728	1.4585e-18
orange1.1g042544m	AT5G13710.1	sterol methyltransferase 1	1.47271	1.67533e-16
orange1.1g021629m	AT1G06690.1	NAD(P)-linked oxidoreductase superfamily protein	1.4706	4.33151e-15
orange1.1g033387m	AT3G29780.1	ralf-like 27	1.47056	4.47848e-17
orange1.1g007350m	AT2G24300.2	Calmodulin-binding protein	1.46858	4.4826e-18
orange1.1g009611m	AT2G24300.2	Calmodulin-binding protein	1.46747	3.68939e-14
orange1.1g019753m	AT1G44350.1	IAA-leucine resistant (ILR)-like gene 6	1.46739	6.87325e-17
orange1.1g029717m	AT1G61340.1	F-box family protein	1.46733	1.22669e-17
orange1.1g031430m	AT5G59820.1	C2H2-type zinc finger family protein	1.46716	4.95535e-19
orange1.1g043296m	AT1G16030.1	heat shock protein 70B	1.4671	2.41402e-14
orange1.1g011861m	AT1G18660.4	zinc finger (C3HC4-type RING finger) family protein	1.46682	2.10746e-16
orange1.1g037089m	AT5G58140.4	phototropin 2	1.46617	1.14386e-16
orange1.1g023408m	AT4G08170.2	Inositol 1,3,4-trisphosphate 5/6-kinase family protein	1.46573	4.48418e-18
orange1.1g040461m	AT1G01050.1	pyrophosphorylase 1	1.46557	1.63902e-19
orange1.1g024499m	AT1G27730.1	salt tolerance zinc finger	1.46483	2.948e-16
orange1.1g023709m	AT1G64680.1		1.46374	1.2467e-11
orange1.1g011600m	AT5G10770.1	Eukaryotic aspartyl protease family protein	1.46319	1.69562e-19
orange1.1g007300m	AT1G32900.1	UDP-Glycosyltransferase superfamily protein	1.46296	1.51214e-17
orange1.1g021755m	AT4G15920.1	Nodulin MtN3 family protein	1.46268	2.92374e-18
orange1.1g011863m	AT5G65380.1	MATE efflux family protein	1.46241	1.10824e-16
orange1.1g033545m	AT5G05300.1		1.46108	4.30295e-14
orange1.1g024226m	AT1G17620.1	Late embryogenesis abundant (LEA) hydroxyproline-rich glycoprotein family	1.46073	1.84835e-16
orange1.1g028581m	AT1G03130.1	photosystem I subunit D-2	1.4599	4.86535e-17
orange1.1g003153m	AT4G35790.2	phospholipase D delta	1.45983	7.99736e-18
orange1.1g010448m	AT1G32900.1	UDP-Glycosyltransferase superfamily protein	1.45946	1.07675e-17
orange1.1g017127m	AT1G10740.3	alpha/beta-Hydrolases superfamily protein	1.45902	1.24398e-17
orange1.1g017225m	AT5G53370.1	pectin methylesterase PCR fragment F	1.45827	2.22052e-14
orange1.1g043845m	AT3G02468.1	conserved peptide upstream open reading frame 9	1.45677	1.73284e-16
orange1.1g020174m	AT1G59960.1	NAD(P)-linked oxidoreductase superfamily protein	1.45655	1.60866e-17
orange1.1g048636m	AT3G44260.1	Polynucleotidyl transferase, ribonuclease H-like superfamily protein	1.45599	1.65999e-15
orange1.1g014244m	AT2G39730.2	rubisco activase	1.4559	1.44169e-18
orange1.1g001384m	AT1G74360.1	Leucine-rich repeat protein kinase family protein	1.4551	1.50361e-16
orange1.1g020700m	AT3G17860.3	jasmonate-zim-domain protein 3	1.44943	1.63588e-16
orange1.1g021290m	AT4G38970.2	fructose-bisphosphate aldolase 2	1.44919	1.74697e-15
orange1.1g021002m	AT1G05010.1	ethylene-forming enzyme	1.44849	1.71737e-16
orange1.1g042783m	AT3G21240.1	4-coumarate:CoA ligase 2	1.44634	1.28368e-16
orange1.1g001954m	AT5G43810.2	Stabilizer of iron transporter SufD / Polynucleotidyl transferase	1.44625	3.68227e-16
orange1.1g020366m	AT5G66920.1	SKU5 similar 17	1.44571	3.92749e-17
[truncated: 1,752 more rows]

## Sheet: 10d 90% RH vs FH
SystematicName	TAIR10names	TAIR10defline	log2FC	adj.P.Val
[truncated: 4,632 more rows]

[truncated: 1 more sheets: 4d 30%+6d 90% vs 4d 30%]
